# Supplementary material for: Colostrum Features of Active and Recovered COVID-19 Patients Revealed Using Next-Generation Proteomics Technique, SWATH-MS
Source: Children (Basel). 2023 Aug 21;10(8):1423. doi: 10.3390/children10081423 (PMC10453012; doi:10.3390/children10081423)
Supplement: Supplementary file 1 [file children-10-01423-s001.zip]

Archive with 1 entries (1 files):
- children-2552354-supplementary.xlsx
