# Supplementary material for: Colostrum Features of Active and Recovered COVID-19 Patients Revealed Using Next-Generation Proteomics Technique, SWATH-MS
Source: Children (Basel). 2023 Aug 21;10(8):1423. doi: 10.3390/children10081423 (PMC10453012; doi:10.3390/children10081423)
Supplement: Supplementary file 1 [file children-10-01423-s001.zip › children-2552354-supplementary.xlsx]

## Sheet: AreasNo Norm
Supplementary file 1. Raw data of differential expressed proteins in the studied groups
Row	Index	Peak Name	m/z	Ret. Time	Group	Use	COR10	COR13	COR14	COR9	CNT2	CNT4	CNT6	CNT8	CNT9	CO5	CO6	CO7
1	1	sp|P24821|TENA_HUMAN	N/A	N/A	Tenascin OS=Homo sapiens OX=9606 GN=TNC PE=1 SV=3	TRUE	1.12391e+07	1.36496e+07	7.76655e+06	1.61258e+08	3.02126e+08	1.64002e+08	1.029e+08	1.18927e+07	3.49884e+07	1.02065e+08	2.19517e+07	1.46476e+08
2	2	sp|P01024|CO3_HUMAN	N/A	N/A	Complement C3 OS=Homo sapiens OX=9606 GN=C3 PE=1 SV=2	TRUE	6.11525e+06	1.03112e+07	1.1661e+06	1.65458e+07	1.67866e+07	1.01954e+07	5.36237e+06	4.06203e+06	7.00743e+06	6.70159e+06	2.16323e+07	6.13221e+06
3	3	sp|P02788|TRFL_HUMAN	N/A	N/A	Lactotransferrin OS=Homo sapiens OX=9606 GN=LTF PE=1 SV=6	TRUE	4.76744e+08	1.13481e+08	7.24328e+08	5.07707e+08	1.57863e+08	3.62161e+08	1.96473e+08	6.30427e+07	2.10356e+08	4.98907e+07	9.30632e+07	4.56586e+08
4	4	sp|P0C0L5|CO4B_HUMAN	N/A	N/A	Complement C4-B OS=Homo sapiens OX=9606 GN=C4B PE=1 SV=2	TRUE	246581	142540	49730.9	135007	337171	48826.5	198365	137990	383248	142929	69823.9	150037
5	5	sp|P02768|ALBU_HUMAN	N/A	N/A	Albumin OS=Homo sapiens OX=9606 GN=ALB PE=1 SV=2	TRUE	1.28602e+07	7.32247e+06	8.96698e+06	328491	1.00355e+06	200442	424895	154043	149895	462893	409907	387378
6	6	sp|P02787|TRFE_HUMAN	N/A	N/A	Serotransferrin OS=Homo sapiens OX=9606 GN=TF PE=1 SV=3	TRUE	3.20938e+06	2.18826e+06	2.8408e+06	1.90906e+06	7.62296e+06	2.18938e+06	6.50544e+06	1.91746e+06	2.43712e+06	8.95301e+06	2.68145e+06	1.50987e+07
7	7	sp|P01833|PIGR_HUMAN	N/A	N/A	Polymeric immunoglobulin receptor OS=Homo sapiens OX=9606 GN=PIGR PE=1 SV=4	TRUE	1.43694e+08	1.44791e+08	9.90612e+07	5.28629e+07	1.88497e+07	2.23153e+07	3.59699e+07	4.95182e+06	7.05167e+06	1.46268e+07	1.59302e+07	2.97611e+07
8	8	sp|P07996|TSP1_HUMAN	N/A	N/A	Thrombospondin-1 OS=Homo sapiens OX=9606 GN=THBS1 PE=1 SV=2	TRUE	2.68388e+06	2.48861e+06	3.3512e+06	4.49294e+06	715460	1.68841e+06	1.16161e+06	1.66622e+06	1.63903e+06	2.26986e+06	3.35544e+06	948750
9	9	sp|P47989|XDH_HUMAN	N/A	N/A	Xanthine dehydrogenase/oxidase OS=Homo sapiens OX=9606 GN=XDH PE=1 SV=4	TRUE	5.03668e+06	2.11546e+06	6.01569e+06	1.58369e+06	1.39869e+06	6.89194e+06	545941	7.80342e+06	7.08875e+06	1.11658e+06	1.01272e+06	669024
10	10	sp|P04264|K2C1_HUMAN	N/A	N/A	Keratin, type II cytoskeletal 1 OS=Homo sapiens OX=9606 GN=KRT1 PE=1 SV=6	TRUE	180541	127434	57390.4	89719	132592	211109	135675	293667	313097	169035	262809	330799
11	11	sp|P10909|CLUS_HUMAN	N/A	N/A	Clusterin OS=Homo sapiens OX=9606 GN=CLU PE=1 SV=1	TRUE	4.26196e+07	2.45974e+07	2.94367e+07	2.19821e+08	1.21948e+08	1.62662e+08	1.94422e+08	9.13752e+07	1.61528e+08	1.39431e+08	1.60642e+08	1.00761e+07
12	12	sp|P13645|K1C10_HUMAN	N/A	N/A	Keratin, type I cytoskeletal 10 OS=Homo sapiens OX=9606 GN=KRT10 PE=1 SV=6	TRUE	510287	173948	314574	364728	1.05771e+06	308567	270254	116484	151167	368751	352199	194696
13	13	sp|P35908|K22E_HUMAN	N/A	N/A	Keratin, type II cytoskeletal 2 epidermal OS=Homo sapiens OX=9606 GN=KRT2 PE=1 SV=2	TRUE	51985.4	170529	76401	129340	538329	273734	91859.7	137292	55413.4	70547	110086	544337
14	14	sp|P00450|CERU_HUMAN	N/A	N/A	Ceruloplasmin OS=Homo sapiens OX=9606 GN=CP PE=1 SV=1	TRUE	904000	5.59332e+06	602017	460435	414519	165259	299684	315492	189486	2.04337e+06	1.24822e+06	855464
15	15	sp|P19835|CEL_HUMAN	N/A	N/A	Bile salt-activated lipase OS=Homo sapiens OX=9606 GN=CEL PE=1 SV=3	TRUE	5.66413e+07	945682	5.65589e+07	8.09143e+06	3.11712e+06	1.25686e+07	1.31925e+06	7.34057e+06	2.36555e+07	1.51267e+06	6.7084e+06	3.14165e+06
16	16	sp|Q08431|MFGM_HUMAN	N/A	N/A	Lactadherin OS=Homo sapiens OX=9606 GN=MFGE8 PE=1 SV=3	TRUE	1.41042e+07	1.18896e+07	1.13943e+07	6.44643e+07	3.25013e+07	4.82073e+07	3.14857e+07	8.35152e+07	5.18728e+07	3.67362e+07	1.07128e+08	1.75017e+07
17	17	sp|P35527|K1C9_HUMAN	N/A	N/A	Keratin, type I cytoskeletal 9 OS=Homo sapiens OX=9606 GN=KRT9 PE=1 SV=3	TRUE	479031	290254	270799	232290	318524	255755	337103	353189	401200	477311	351191	311276
18	18	sp|P15144|AMPN_HUMAN	N/A	N/A	Aminopeptidase N OS=Homo sapiens OX=9606 GN=ANPEP PE=1 SV=4	TRUE	1.64131e+06	427318	1.05672e+06	555445	569875	193463	205500	1.13575e+06	122867	563892	686887	155643
19	19	sp|P01871|IGHM_HUMAN	N/A	N/A	Immunoglobulin heavy constant mu OS=Homo sapiens OX=9606 GN=IGHM PE=1 SV=4	TRUE	5.44594e+06	748642	2.67068e+06	1.00797e+07	6.85966e+07	1.19444e+07	6.4356e+07	3.21611e+06	6.30581e+06	1.73759e+07	1.65879e+07	1.54283e+07
20	20	sp|P01009|A1AT_HUMAN	N/A	N/A	Alpha-1-antitrypsin OS=Homo sapiens OX=9606 GN=SERPINA1 PE=1 SV=3	TRUE	311358	117596	139228	344164	197913	403596	227393	193027	328834	359158	316000	202745
21	21	sp|P02774|VTDB_HUMAN	N/A	N/A	Vitamin D-binding protein OS=Homo sapiens OX=9606 GN=GC PE=1 SV=2	TRUE	1.1671e+06	755307	604969	1.26497e+06	788635	550865	972559	591501	345735	1.17638e+06	2.38311e+06	1.30589e+06
22	22	sp|P0DOX2|IGA2_HUMAN	N/A	N/A	Immunoglobulin alpha-2 heavy chain OS=Homo sapiens OX=9606 PE=1 SV=2	TRUE	450228	997493	104912	1.40934e+07	2.36296e+07	7.15657e+06	1.78437e+06	9.18343e+06	3.05721e+06	2.9882e+07	4.07787e+07	2.95976e+07
23	23	sp|P01011|AACT_HUMAN	N/A	N/A	Alpha-1-antichymotrypsin OS=Homo sapiens OX=9606 GN=SERPINA3 PE=1 SV=2	TRUE	1.38732e+07	864504	3.62695e+06	1.9541e+07	3.31016e+07	1.75155e+07	9.21456e+06	9.17038e+06	3.71769e+07	2.76629e+06	252640	119038
24	24	sp|P49327|FAS_HUMAN	N/A	N/A	Fatty acid synthase OS=Homo sapiens OX=9606 GN=FASN PE=1 SV=3	TRUE	1.23346e+06	465916	2.38639e+06	813961	1.10668e+06	1.20697e+06	734225	1.01394e+07	3.76021e+06	520402	762028	289060
25	25	sp|P63261|ACTG_HUMAN	N/A	N/A	Actin, cytoplasmic 2 OS=Homo sapiens OX=9606 GN=ACTG1 PE=1 SV=1	TRUE	553465	3.86899e+06	664912	1.10959e+06	4.19452e+06	1.7176e+06	4.78294e+06	6.01527e+06	5.66352e+06	2.26838e+06	484632	80314.3
26	26	sp|Q08380|LG3BP_HUMAN	N/A	N/A	Galectin-3-binding protein OS=Homo sapiens OX=9606 GN=LGALS3BP PE=1 SV=1	TRUE	1.80878e+06	3.2255e+06	994075	497247	232242	504750	150676	241143	206093	514666	465466	145463
27	27	sp|P25311|ZA2G_HUMAN	N/A	N/A	Zinc-alpha-2-glycoprotein OS=Homo sapiens OX=9606 GN=AZGP1 PE=1 SV=2	TRUE	1.13865e+06	1.81016e+07	2.2553e+06	712621	181070	184550	222135	379975	356745	594730	316324	405451
28	28	sp|P08571|CD14_HUMAN	N/A	N/A	Monocyte differentiation antigen CD14 OS=Homo sapiens OX=9606 GN=CD14 PE=1 SV=2	TRUE	1.27951e+07	2.82726e+06	1.45254e+07	1.34046e+07	1.58281e+07	3.86162e+07	1.46211e+07	4.30268e+07	2.5042e+07	1.5906e+06	1.08587e+07	941770
29	29	sp|O43490|PROM1_HUMAN	N/A	N/A	Prominin-1 OS=Homo sapiens OX=9606 GN=PROM1 PE=1 SV=1	TRUE	302810	581289	236248	842213	1.10575e+06	496422	1.09006e+06	1.00527e+06	848929	849733	1.78134e+06	506371
30	30	sp|P0DOX5|IGG1_HUMAN	N/A	N/A	Immunoglobulin gamma-1 heavy chain OS=Homo sapiens OX=9606 PE=1 SV=2	TRUE	295434	1.88249e+06	236717	687295	3.46447e+06	1.25617e+06	396755	735596	564915	6.32937e+06	2.12278e+06	1.79621e+06
31	31	sp|P06733|ENOA_HUMAN	N/A	N/A	Alpha-enolase OS=Homo sapiens OX=9606 GN=ENO1 PE=1 SV=2	TRUE	311234	584515	429957	324337	270161	201578	369087	434228	211421	81170	143357	294328
32	32	sp|P04003|C4BPA_HUMAN	N/A	N/A	C4b-binding protein alpha chain OS=Homo sapiens OX=9606 GN=C4BPA PE=1 SV=2	TRUE	268153	419496	546489	1.20152e+06	2.5357e+06	1.22438e+06	1.8356e+06	1.27028e+06	3.72742e+06	1.95834e+07	1.37103e+06	1.01036e+07
33	33	sp|P02750|A2GL_HUMAN	N/A	N/A	Leucine-rich alpha-2-glycoprotein OS=Homo sapiens OX=9606 GN=LRG1 PE=1 SV=2	TRUE	9.79381e+06	9.68074e+06	6.83912e+06	1.68072e+07	4.99784e+07	1.89471e+07	2.59923e+06	1.43299e+07	6.59549e+06	3.89278e+07	4.31395e+06	2.80206e+07
34	34	sp|Q96S86|HPLN3_HUMAN	N/A	N/A	Hyaluronan and proteoglycan link protein 3 OS=Homo sapiens OX=9606 GN=HAPLN3 PE=2 SV=1	TRUE	857141	595969	373890	291670	179650	277005	329438	426848	223838	341024	223030	227251
35	35	sp|P05067|A4_HUMAN	N/A	N/A	Amyloid-beta precursor protein OS=Homo sapiens OX=9606 GN=APP PE=1 SV=3	TRUE	117844	198492	63261.7	50182	85627.7	41403.3	60254	115203	39758.8	59056.7	75801.9	114452
36	36	sp|P0DOX7|IGK_HUMAN	N/A	N/A	Immunoglobulin kappa light chain OS=Homo sapiens OX=9606 PE=1 SV=1	TRUE	4935.37	8638.98	14325.7	5803.6	7525.14	21434.2	21325.6	16630.8	19667.8	18789.1	30946.4	22380.9
37	37	sp|Q9Y240|CLC11_HUMAN	N/A	N/A	C-type lectin domain family 11 member A OS=Homo sapiens OX=9606 GN=CLEC11A PE=1 SV=1	TRUE	2.18833e+06	996245	255282	5.12931e+06	5.30525e+06	1.2172e+06	8.55882e+06	352779	646437	6.51847e+06	5.72896e+06	1.01793e+06
38	38	sp|P36222|CH3L1_HUMAN	N/A	N/A	Chitinase-3-like protein 1 OS=Homo sapiens OX=9606 GN=CHI3L1 PE=1 SV=2	TRUE	365891	1.62107e+06	259168	222397	166353	231417	130763	215660	312800	125879	220263	379645
39	39	sp|P06858|LIPL_HUMAN	N/A	N/A	Lipoprotein lipase OS=Homo sapiens OX=9606 GN=LPL PE=1 SV=1	TRUE	7.98823e+06	378016	4.35524e+06	4.38427e+06	2.00143e+06	8.42142e+06	2.39936e+06	2.22034e+06	2.73882e+06	403891	775236	140497
40	40	sp|P15291|B4GT1_HUMAN	N/A	N/A	Beta-1,4-galactosyltransferase 1 OS=Homo sapiens OX=9606 GN=B4GALT1 PE=1 SV=5	TRUE	5.02493e+06	5.15888e+06	3.25648e+06	1.57203e+07	1.25083e+07	7.59885e+06	1.46494e+07	1.87625e+06	3.34683e+06	851571	1.1223e+07	996682
41	41	sp|Q9NZ08|ERAP1_HUMAN	N/A	N/A	Endoplasmic reticulum aminopeptidase 1 OS=Homo sapiens OX=9606 GN=ERAP1 PE=1 SV=3	TRUE	491863	758063	139823	759985	745958	130665	1.07054e+06	207341	116457	388358	279242	229778
42	42	sp|P00709|LALBA_HUMAN	N/A	N/A	Alpha-lactalbumin OS=Homo sapiens OX=9606 GN=LALBA PE=1 SV=1	TRUE	214927	72064.3	320998	219404	3.26475e+07	307340	279098	158181	245145	300517	229597	4.8439e+07
43	43	sp|P01876|IGHA1_HUMAN	N/A	N/A	Immunoglobulin heavy constant alpha 1 OS=Homo sapiens OX=9606 GN=IGHA1 PE=1 SV=2	TRUE	5.0068e+07	1.05948e+08	1.20748e+07	1.54836e+07	569030	9.47529e+06	1.04321e+07	2.43321e+08	2.46711e+06	2.34569e+08	5.39832e+08	1.17069e+08
44	44	sp|O00391|QSOX1_HUMAN	N/A	N/A	Sulfhydryl oxidase 1 OS=Homo sapiens OX=9606 GN=QSOX1 PE=1 SV=3	TRUE	1.40716e+06	174644	1.61243e+06	315406	321989	581036	225356	748709	1.23519e+06	237468	236361	192385
45	45	sp|Q6UX06|OLFM4_HUMAN	N/A	N/A	Olfactomedin-4 OS=Homo sapiens OX=9606 GN=OLFM4 PE=1 SV=1	TRUE	471644	1.51827e+06	43222.3	4.33004e+06	939967	164109	241077	296294	777126	159597	2.36117e+06	127300
46	46	sp|Q14515|SPRL1_HUMAN	N/A	N/A	SPARC-like protein 1 OS=Homo sapiens OX=9606 GN=SPARCL1 PE=1 SV=2	TRUE	526051	170341	526735	1.81983e+06	973173	824744	291134	1.08363e+06	672850	801167	205383	88485.7
47	47	sp|P01591|IGJ_HUMAN	N/A	N/A	Immunoglobulin J chain OS=Homo sapiens OX=9606 GN=JCHAIN PE=1 SV=4	TRUE	5.51625e+07	2.02398e+08	9.47579e+06	2.17836e+07	546694	8.23574e+06	1.69229e+07	3.15149e+06	3.6908e+06	3.23204e+06	1.3959e+08	2.28644e+06
48	48	sp|P0DOY3|IGLC3_HUMAN	N/A	N/A	Immunoglobulin lambda constant 3 OS=Homo sapiens OX=9606 GN=IGLC3 PE=1 SV=1	TRUE	44413.6	138314	35545.5	105271	40436.3	68890.9	45053.8	608224	39629.6	115692	170649	79997.9
49	49	sp|P05814|CASB_HUMAN	N/A	N/A	Beta-casein OS=Homo sapiens OX=9606 GN=CSN2 PE=1 SV=4	TRUE	623332	908146	647218	5.94497e+07	3.14292e+07	1.80225e+08	2.54114e+07	5.71832e+06	8.66657e+07	1.58708e+06	160703	115584
50	50	sp|Q12841|FSTL1_HUMAN	N/A	N/A	Follistatin-related protein 1 OS=Homo sapiens OX=9606 GN=FSTL1 PE=1 SV=1	TRUE	781871	576791	183614	460244	251601	191248	426365	107016	108053	204708	196718	184274
51	51	sp|Q6WN34|CRDL2_HUMAN	N/A	N/A	Chordin-like protein 2 OS=Homo sapiens OX=9606 GN=CHRDL2 PE=1 SV=1	TRUE	22659.3	82151.7	25625.9	54470.9	123105	17826.2	51728.9	344671	131533	77760	55667.7	56187.9
52	52	sp|P04406|G3P_HUMAN	N/A	N/A	Glyceraldehyde-3-phosphate dehydrogenase OS=Homo sapiens OX=9606 GN=GAPDH PE=1 SV=3	TRUE	507937	1.02014e+06	434952	905965	3.99411e+06	1.23578e+06	2.6149e+06	1.7615e+06	1.48312e+06	412505	576663	266740
53	53	sp|P01133|EGF_HUMAN	N/A	N/A	Pro-epidermal growth factor OS=Homo sapiens OX=9606 GN=EGF PE=1 SV=2	TRUE	425969	291203	168510	566963	481054	608421	757755	565737	356598	595630	536118	409344
54	54	sp|P36955|PEDF_HUMAN	N/A	N/A	Pigment epithelium-derived factor OS=Homo sapiens OX=9606 GN=SERPINF1 PE=1 SV=4	TRUE	245276	221548	234017	504228	366889	500381	472035	181955	294733	644573	625070	463192
55	55	sp|P12821|ACE_HUMAN	N/A	N/A	Angiotensin-converting enzyme OS=Homo sapiens OX=9606 GN=ACE PE=1 SV=1	TRUE	186648	224592	98696.7	360082	152836	489551	968336	731844	354235	887284	496611	380439
56	56	sp|O00468|AGRIN_HUMAN	N/A	N/A	Agrin OS=Homo sapiens OX=9606 GN=AGRN PE=1 SV=6	TRUE	204869	408973	76797.3	260644	127978	173509	112512	76510.1	109186	267509	136399	44513.9
57	57	sp|P12273|PIP_HUMAN	N/A	N/A	Prolactin-inducible protein OS=Homo sapiens OX=9606 GN=PIP PE=1 SV=1	TRUE	4.86001e+06	1.71271e+07	3.79725e+06	3.41361e+06	140888	852575	1.60258e+06	965134	1.35035e+06	1.17324e+07	5.54878e+06	443964
58	58	sp|Q9HC84|MUC5B_HUMAN	N/A	N/A	Mucin-5B OS=Homo sapiens OX=9606 GN=MUC5B PE=1 SV=3	TRUE	655450	1.16974e+06	132142	431527	164842	531376	616258	304111	478131	589279	235327	688452
59	59	sp|Q13410|BT1A1_HUMAN	N/A	N/A	Butyrophilin subfamily 1 member A1 OS=Homo sapiens OX=9606 GN=BTN1A1 PE=1 SV=3	TRUE	1.12026e+06	1.03223e+06	2.59025e+06	1.14539e+06	2.03294e+06	8.02933e+06	1.98021e+06	8.88316e+06	7.01511e+06	1.96074e+06	2.71629e+06	324032
60	60	sp|P04075|ALDOA_HUMAN	N/A	N/A	Fructose-bisphosphate aldolase A OS=Homo sapiens OX=9606 GN=ALDOA PE=1 SV=2	TRUE	138567	283113	124586	170944	327582	277650	259421	331659	463593	242960	90567.9	106360
61	61	sp|P47710|CASA1_HUMAN	N/A	N/A	Alpha-S1-casein OS=Homo sapiens OX=9606 GN=CSN1S1 PE=1 SV=1	TRUE	7.31969e+06	6.77235e+06	2.75198e+07	1.80525e+07	1.24933e+06	6.41721e+06	1.21721e+07	2.20772e+07	9.61351e+06	1.32539e+07	2.39324e+07	148232
62	62	sp|P22897|MRC1_HUMAN	N/A	N/A	Macrophage mannose receptor 1 OS=Homo sapiens OX=9606 GN=MRC1 PE=1 SV=1	TRUE	561388	237995	468734	255907	123627	269675	291689	212670	2.69009e+06	440240	119078	134767
63	63	sp|P01859|IGHG2_HUMAN	N/A	N/A	Immunoglobulin heavy constant gamma 2 OS=Homo sapiens OX=9606 GN=IGHG2 PE=1 SV=2	TRUE	318413	1.80594e+06	286513	911120	262233	1.36062e+06	548396	503489	853718	2.34236e+06	483702	312358
64	64	sp|P13647|K2C5_HUMAN	N/A	N/A	Keratin, type II cytoskeletal 5 OS=Homo sapiens OX=9606 GN=KRT5 PE=1 SV=3	TRUE	134600	39018.2	194126	78538.5	82071.6	45100.5	116314	28482	59653.4	297461	115944	125218
65	65	sp|P12814|ACTN1_HUMAN	N/A	N/A	Alpha-actinin-1 OS=Homo sapiens OX=9606 GN=ACTN1 PE=1 SV=2	TRUE	61162.4	48832.8	21157.6	53348.5	49561.7	64574	38833.4	37034.9	52973	98972.7	186990	176850
66	66	sp|P10586|PTPRF_HUMAN	N/A	N/A	Receptor-type tyrosine-protein phosphatase F OS=Homo sapiens OX=9606 GN=PTPRF PE=1 SV=2	TRUE	308761	150182	258076	334114	165117	407528	295202	215082	444976	277972	283071	154855
67	67	sp|Q86YZ3|HORN_HUMAN	N/A	N/A	Hornerin OS=Homo sapiens OX=9606 GN=HRNR PE=1 SV=2	TRUE	49164.1	33818.7	70708.7	34484.1	86935.3	101104	25899.3	45592.1	52610.2	94370.4	50300.7	44938.4
68	68	sp|P07602|SAP_HUMAN	N/A	N/A	Prosaposin OS=Homo sapiens OX=9606 GN=PSAP PE=1 SV=2	TRUE	2.45395e+06	1.42815e+06	2.1158e+06	5.11608e+06	2.59867e+06	6.89198e+06	843923	4.61698e+06	2.75429e+06	488337	116197	258591
69	69	sp|O14786|NRP1_HUMAN	N/A	N/A	Neuropilin-1 OS=Homo sapiens OX=9606 GN=NRP1 PE=1 SV=3	TRUE	228739	311985	170466	549986	546660	212059	272949	183370	159317	613826	1.44717e+06	254583
70	70	sp|P23280|CAH6_HUMAN	N/A	N/A	Carbonic anhydrase 6 OS=Homo sapiens OX=9606 GN=CA6 PE=1 SV=3	TRUE	9.21696e+06	3.2537e+06	5.43613e+06	1.13477e+06	73920.8	282305	201857	201025	422458	62861.3	85825.9	109237
71	71	sp|P05090|APOD_HUMAN	N/A	N/A	Apolipoprotein D OS=Homo sapiens OX=9606 GN=APOD PE=1 SV=1	TRUE	263356	2.62324e+07	382843	2.04327e+06	1.87959e+06	303663	528580	353013	342733	1.95183e+08	565641	7.80316e+06
72	72	sp|P10451|OSTP_HUMAN	N/A	N/A	Osteopontin OS=Homo sapiens OX=9606 GN=SPP1 PE=1 SV=1	TRUE	51752.9	372955	28435.3	97941.8	1.04184e+06	210035	97987.1	721656	161617	457490	203389	51567.2
73	73	sp|P02649|APOE_HUMAN	N/A	N/A	Apolipoprotein E OS=Homo sapiens OX=9606 GN=APOE PE=1 SV=1	TRUE	87332.4	110345	58495.3	78847.1	145550	66797.2	50197.5	60402.9	108933	127228	79267.9	68700.9
74	74	sp|P00738|HPT_HUMAN	N/A	N/A	Haptoglobin OS=Homo sapiens OX=9606 GN=HP PE=1 SV=1	TRUE	107716	115306	185302	380023	173121	81952.3	124025	98925.5	74140.6	212407	317646	170047
75	75	sp|P50395|GDIB_HUMAN	N/A	N/A	Rab GDP dissociation inhibitor beta OS=Homo sapiens OX=9606 GN=GDI2 PE=1 SV=2	TRUE	127019	39274.2	183765	96936.7	208697	205443	133015	392527	412339	119430	144589	63765.1
76	76	sp|P00558|PGK1_HUMAN	N/A	N/A	Phosphoglycerate kinase 1 OS=Homo sapiens OX=9606 GN=PGK1 PE=1 SV=3	TRUE	98249.1	306319	180078	195184	29780.7	33280	63334.8	52634.9	111261	47802.6	37797.3	46457.4
77	77	sp|P04004|VTNC_HUMAN	N/A	N/A	Vitronectin OS=Homo sapiens OX=9606 GN=VTN PE=1 SV=1	TRUE	25979.2	18298.8	2216.65	12363.2	7537.62	4865.78	6057.5	11643.7	12273.1	8540.29	8393.33	4565.77
78	78	sp|P05413|FABPH_HUMAN	N/A	N/A	Fatty acid-binding protein, heart OS=Homo sapiens OX=9606 GN=FABP3 PE=1 SV=4	TRUE	788688	304088	2.25579e+06	1.37717e+06	260992	2.77355e+06	168025	6.57604e+06	7.17041e+06	103274	179678	132158
79	79	sp|O00462|MANBA_HUMAN	N/A	N/A	Beta-mannosidase OS=Homo sapiens OX=9606 GN=MANBA PE=1 SV=3	TRUE	116807	103468	63921.3	457681	388226	827391	143765	101566	135717	145467	112123	51630.8
80	80	sp|P01034|CYTC_HUMAN	N/A	N/A	Cystatin-C OS=Homo sapiens OX=9606 GN=CST3 PE=1 SV=1	TRUE	75281.1	291418	122996	471609	186128	376554	56606	147589	6261.05	397963	612705	112053
81	81	sp|P61626|LYSC_HUMAN	N/A	N/A	Lysozyme C OS=Homo sapiens OX=9606 GN=LYZ PE=1 SV=1	TRUE	3.39686e+06	1.85987e+06	4.73056e+06	3.88738e+06	280851	4.36432e+06	850356	4.15447e+06	1.139e+07	572800	2.47656e+06	1.38005e+06
82	82	sp|O00584|RNT2_HUMAN	N/A	N/A	Ribonuclease T2 OS=Homo sapiens OX=9606 GN=RNASET2 PE=1 SV=2	TRUE	279994	145407	173087	1.0202e+06	1.17748e+06	1.76447e+06	1.82749e+06	384335	1.03482e+06	1.21871e+06	1.3591e+06	1.14881e+06
83	83	sp|Q9H173|SIL1_HUMAN	N/A	N/A	Nucleotide exchange factor SIL1 OS=Homo sapiens OX=9606 GN=SIL1 PE=1 SV=1	TRUE	679908	216087	657176	248200	86351.2	168772	86048.4	159677	356456	191509	83920.7	136469
84	84	sp|Q14697|GANAB_HUMAN	N/A	N/A	Neutral alpha-glucosidase AB OS=Homo sapiens OX=9606 GN=GANAB PE=1 SV=3	TRUE	278620	44390.4	187876	394311	174199	296526	211255	311705	400131	96188.9	132036	80998.7
85	85	sp|P05156|CFAI_HUMAN	N/A	N/A	Complement factor I OS=Homo sapiens OX=9606 GN=CFI PE=1 SV=2	TRUE	78349.6	61814.9	32615.3	125206	113099	48754.4	93160.9	101829	49865.4	144871	147059	111852
86	86	sp|P02763|A1AG1_HUMAN	N/A	N/A	Alpha-1-acid glycoprotein 1 OS=Homo sapiens OX=9606 GN=ORM1 PE=1 SV=1	TRUE	756804	895764	1.18892e+06	49671.3	52786.3	34849.8	59145.9	30923	50856.9	43830.4	71056.3	73796.6
87	87	sp|O00560|SDCB1_HUMAN	N/A	N/A	Syntenin-1 OS=Homo sapiens OX=9606 GN=SDCBP PE=1 SV=1	TRUE	35807.9	179603	22884.9	207687	507577	181925	212929	67103.4	87087.4	439634	741524	305501
88	88	sp|Q24JP5|T132A_HUMAN	N/A	N/A	Transmembrane protein 132A OS=Homo sapiens OX=9606 GN=TMEM132A PE=1 SV=1	TRUE	109239	55793.6	32354.2	207243	234007	133401	439669	110982	127159	269231	251019	80258.1
89	89	sp|P68871|HBB_HUMAN	N/A	N/A	Hemoglobin subunit beta OS=Homo sapiens OX=9606 GN=HBB PE=1 SV=2	TRUE	162257	118725	322799	7.59299e+06	348325	143851	124324	71095.3	178811	156831	152285	70463.7
90	90	sp|P00751|CFAB_HUMAN	N/A	N/A	Complement factor B OS=Homo sapiens OX=9606 GN=CFB PE=1 SV=2	TRUE	280408	91919.3	101138	91595.6	62782.7	131146	123173	96938.2	52913.6	173259	92815.8	99303
91	91	sp|P07498|CASK_HUMAN	N/A	N/A	Kappa-casein OS=Homo sapiens OX=9606 GN=CSN3 PE=1 SV=3	TRUE	6.23356e+07	3.05415e+06	6.76571e+07	6.70069e+08	8.99941e+08	9.2221e+08	1.16986e+09	8.25471e+08	8.08672e+08	2.38905e+07	1.99852e+08	686236
92	92	sp|P01019|ANGT_HUMAN	N/A	N/A	Angiotensinogen OS=Homo sapiens OX=9606 GN=AGT PE=1 SV=1	TRUE	10507.4	9513.78	3484.26	52717.4	52285.2	9536.24	19545.7	10391.6	13357.2	39755.1	20025.7	16281.5
93	93	sp|P98160|PGBM_HUMAN	N/A	N/A	Basement membrane-specific heparan sulfate proteoglycan core protein OS=Homo sapiens OX=9606 GN=HSPG2 PE=1 SV=4	TRUE	125228	49742	140745	84213.6	29958.8	30995.2	59944.1	92362	65231.9	60447.2	79238.1	82848.5
94	94	sp|P02765|FETUA_HUMAN	N/A	N/A	Alpha-2-HS-glycoprotein OS=Homo sapiens OX=9606 GN=AHSG PE=1 SV=2	TRUE	586389	384628	499149	46626.2	224088	56725.9	151904	43944.9	58149.7	36837	191537	39122.8
95	95	sp|Q03167|TGBR3_HUMAN	N/A	N/A	Transforming growth factor beta receptor type 3 OS=Homo sapiens OX=9606 GN=TGFBR3 PE=1 SV=3	TRUE	227040	79365.2	52509.4	468153	81347.6	135688	259809	54480	97942.8	117638	201666	109536
96	96	sp|P02647|APOA1_HUMAN	N/A	N/A	Apolipoprotein A-I OS=Homo sapiens OX=9606 GN=APOA1 PE=1 SV=1	TRUE	1908.76	7296.32	12505.7	13109.4	10429.2	18394.7	9309.83	11926.3	3709.86	34199.2	19852.6	32583.2
97	97	sp|Q99102|MUC4_HUMAN	N/A	N/A	Mucin-4 OS=Homo sapiens OX=9606 GN=MUC4 PE=1 SV=4	TRUE	44242.9	62859.7	85959.8	16254.8	68484.9	77000	52852.5	73376.2	105473	32472.8	68514.8	105032
98	98	sp|P49788|TIG1_HUMAN	N/A	N/A	Retinoic acid receptor responder protein 1 OS=Homo sapiens OX=9606 GN=RARRES1 PE=1 SV=2	TRUE	82625.9	174258	57133.9	154663	327397	117285	133517	266103	147000	247277	215544	107227
99	99	sp|Q96DA0|ZG16B_HUMAN	N/A	N/A	Zymogen granule protein 16 homolog B OS=Homo sapiens OX=9606 GN=ZG16B PE=1 SV=3	TRUE	1.282e+06	1.34542e+06	2.50134e+06	1.8426e+06	32001	172824	121472	91811.1	141645	31213.9	42237.2	70226.3
100	100	sp|Q6PCB0|VWA1_HUMAN	N/A	N/A	von Willebrand factor A domain-containing protein 1 OS=Homo sapiens OX=9606 GN=VWA1 PE=1 SV=1	TRUE	153640	106875	193020	418480	1.42544e+06	310871	406838	121504	31925.8	164673	267630	53080.1
101	101	sp|P15941|MUC1_HUMAN	N/A	N/A	Mucin-1 OS=Homo sapiens OX=9606 GN=MUC1 PE=1 SV=3	TRUE	576106	474516	1.29526e+06	958275	747207	503517	1.00097e+06	250907	194144	171712	79637.5	227240
102	102	sp|P06396|GELS_HUMAN	N/A	N/A	Gelsolin OS=Homo sapiens OX=9606 GN=GSN PE=1 SV=1	TRUE	76986.4	310040	193913	175383	114290	133910	141960	194840	207964	205141	238865	174601
103	103	sp|P19440|GGT1_HUMAN	N/A	N/A	Glutathione hydrolase 1 proenzyme OS=Homo sapiens OX=9606 GN=GGT1 PE=1 SV=2	TRUE	474787	204907	412767	1.93697e+06	1.67549e+06	1.65554e+06	2.97938e+06	1.29788e+06	2.01783e+06	3.13504e+06	2.43906e+06	866693
104	104	sp|P07195|LDHB_HUMAN	N/A	N/A	L-lactate dehydrogenase B chain OS=Homo sapiens OX=9606 GN=LDHB PE=1 SV=2	TRUE	12116.5	20221.2	22620.7	25924	9113.38	31882.7	11742.9	47890	61956	18367.2	18214.3	19935.9
105	105	sp|P62258|1433E_HUMAN	N/A	N/A	14-3-3 protein epsilon OS=Homo sapiens OX=9606 GN=YWHAE PE=1 SV=1	TRUE	15021.1	29419.3	9911.33	74753.8	184978	18451.4	26194.3	63245.3	29155.1	4068.75	5197.09	6400.07
106	106	sp|P02766|TTHY_HUMAN	N/A	N/A	Transthyretin OS=Homo sapiens OX=9606 GN=TTR PE=1 SV=1	TRUE	35614	95913.2	37271.9	71563.8	7086.54	65983	14540.9	12635.9	34558	76334.2	59893.3	43210.7
107	107	sp|P01023|A2MG_HUMAN	N/A	N/A	Alpha-2-macroglobulin OS=Homo sapiens OX=9606 GN=A2M PE=1 SV=3	TRUE	82348.9	62717.3	47370.7	189984	51502	61242.8	40271.8	16163.4	28501.1	73945.1	142625	78469.6
108	108	sp|Q99541|PLIN2_HUMAN	N/A	N/A	Perilipin-2 OS=Homo sapiens OX=9606 GN=PLIN2 PE=1 SV=2	TRUE	182363	76888.6	106036	250055	168185	492695	251514	471986	1.23365e+06	289648	307429	194646
109	109	sp|Q9GZM7|TINAL_HUMAN	N/A	N/A	Tubulointerstitial nephritis antigen-like OS=Homo sapiens OX=9606 GN=TINAGL1 PE=1 SV=1	TRUE	39840.2	88938.9	60838.1	57944.5	22751.1	317483	42629.9	75991.2	230997	110060	102178	98174.6
110	110	sp|Q13228|SBP1_HUMAN	N/A	N/A	Methanethiol oxidase OS=Homo sapiens OX=9606 GN=SELENBP1 PE=1 SV=2	TRUE	477833	279075	491830	570458	453873	257231	320642	698256	599451	167209	436207	298232
111	111	sp|P02790|HEMO_HUMAN	N/A	N/A	Hemopexin OS=Homo sapiens OX=9606 GN=HPX PE=1 SV=2	TRUE	143634	101552	114141	503595	680330	557937	702817	45423.7	78071.7	63978.9	624012	5.63817e+06
112	112	sp|P0DOX8|IGL1_HUMAN	N/A	N/A	Immunoglobulin lambda-1 light chain OS=Homo sapiens OX=9606 PE=1 SV=1	TRUE	4328.52	1928.95	1847.7	12280.2	4360.87	5627.8	4685.07	24675.7	12507.2	7472.95	17333.5	4736.96
113	113	sp|O75888|TNF13_HUMAN	N/A	N/A	Tumor necrosis factor ligand superfamily member 13 OS=Homo sapiens OX=9606 GN=TNFSF13 PE=1 SV=1	TRUE	37500.1	10715.9	3568.32	12831.2	9451.95	27293.9	52507.9	82477.2	18369.5	6481.59	50959	15012.8
114	114	sp|P05155|IC1_HUMAN	N/A	N/A	Plasma protease C1 inhibitor OS=Homo sapiens OX=9606 GN=SERPING1 PE=1 SV=2	TRUE	103720	76855.1	175428	210158	223027	524167	278453	196760	580998	210778	80585.9	165053
115	115	sp|O15232|MATN3_HUMAN	N/A	N/A	Matrilin-3 OS=Homo sapiens OX=9606 GN=MATN3 PE=1 SV=2	TRUE	473889	176056	363745	405881	195130	1.34779e+06	184732	1.77214e+06	1.57528e+06	117024	299258	65751.3
116	116	sp|P14618|KPYM_HUMAN	N/A	N/A	Pyruvate kinase PKM OS=Homo sapiens OX=9606 GN=PKM PE=1 SV=4	TRUE	44998.3	252873	67331.4	50078	82237.5	8716.44	54381	99405.4	19531.7	87754.6	52860	69486
117	117	sp|P62805|H4_HUMAN	N/A	N/A	Histone H4 OS=Homo sapiens OX=9606 GN=H4C1 PE=1 SV=2	TRUE	212844	8.72082e+06	273302	109443	317936	145980	189699	220932	198507	1.40461e+06	717010	237042
118	118	sp|P62937|PPIA_HUMAN	N/A	N/A	Peptidyl-prolyl cis-trans isomerase A OS=Homo sapiens OX=9606 GN=PPIA PE=1 SV=2	TRUE	10144.5	18780.4	97844.1	93403	107215	102457	54059.9	88981.5	38983.9	37719.6	13655	46398.6
119	119	sp|P07339|CATD_HUMAN	N/A	N/A	Cathepsin D OS=Homo sapiens OX=9606 GN=CTSD PE=1 SV=1	TRUE	158948	275618	87076.5	71863.7	23191	78408.3	32791.3	14974.8	67797.4	55269.4	59410.5	35280.1
120	120	sp|P80188|NGAL_HUMAN	N/A	N/A	Neutrophil gelatinase-associated lipocalin OS=Homo sapiens OX=9606 GN=LCN2 PE=1 SV=2	TRUE	14033.4	305856	51209.5	241689	200356	172164	311958	156551	221789	81603.3	153379	58238.6
121	121	sp|P13639|EF2_HUMAN	N/A	N/A	Elongation factor 2 OS=Homo sapiens OX=9606 GN=EEF2 PE=1 SV=4	TRUE	18377.6	43026.5	48173.2	13025.9	54511.6	24294.3	51152.4	208583	33545.4	40622	37499.4	46974.5
122	122	sp|P16671|CD36_HUMAN	N/A	N/A	Platelet glycoprotein 4 OS=Homo sapiens OX=9606 GN=CD36 PE=1 SV=2	TRUE	53281.6	17344.2	61269.1	63536.8	68415.3	100892	37890.7	37807.2	39625.8	111992	95735.1	81011.4
123	123	sp|P05109|S10A8_HUMAN	N/A	N/A	Protein S100-A8 OS=Homo sapiens OX=9606 GN=S100A8 PE=1 SV=1	TRUE	51427.7	1.23507e+06	58829.8	22413.6	32375.7	23174.9	66685.8	26491.5	44250.7	84726.2	28880.9	32188.9
124	124	sp|P51993|FUT6_HUMAN	N/A	N/A	4-galactosyl-N-acetylglucosaminide 3-alpha-L-fucosyltransferase FUT6 OS=Homo sapiens OX=9606 GN=FUT6 PE=1 SV=1	TRUE	29336.8	20389.1	24107.7	71267.7	14724.5	23898.1	46807.7	29901.1	39568.4	54656.5	20789.9	38149.9
125	125	sp|P02751|FINC_HUMAN	N/A	N/A	Fibronectin OS=Homo sapiens OX=9606 GN=FN1 PE=1 SV=5	TRUE	5177.38	7833.06	21657	12457.5	17649.3	29837.7	15477	5399.66	33246.5	46059.4	24341.2	58331.5
126	126	sp|Q5VTE0|EF1A3_HUMAN	N/A	N/A	Putative elongation factor 1-alpha-like 3 OS=Homo sapiens OX=9606 GN=EEF1A1P5 PE=5 SV=1	TRUE	51057.3	24018.6	44502.2	40633.3	33354.6	41864.4	45427	69683.1	51009.5	133222	8734.1	55075.8
127	127	sp|P23528|COF1_HUMAN	N/A	N/A	Cofilin-1 OS=Homo sapiens OX=9606 GN=CFL1 PE=1 SV=3	TRUE	25883.7	256577	20157.6	242379	134806	65241.8	81242.9	198427	67388.6	34090.4	471672	43227.5
128	128	sp|P07737|PROF1_HUMAN	N/A	N/A	Profilin-1 OS=Homo sapiens OX=9606 GN=PFN1 PE=1 SV=2	TRUE	34936.5	223581	37195.3	294371	1.02563e+06	347517	24701.1	1.25909e+06	656845	1.9108e+06	868160	480694
129	129	sp|P08779|K1C16_HUMAN	N/A	N/A	Keratin, type I cytoskeletal 16 OS=Homo sapiens OX=9606 GN=KRT16 PE=1 SV=4	TRUE	72705.2	16142.3	75278.6	48337.5	98901.6	30051	519916	110040	54747.9	41762.5	127750	37760.3
130	130	sp|P21926|CD9_HUMAN	N/A	N/A	CD9 antigen OS=Homo sapiens OX=9606 GN=CD9 PE=1 SV=4	TRUE	276041	271836	380196	51902.9	30385.4	40566.1	30353.3	56577	72665.6	50072.9	39459.3	38988.3
131	131	sp|P26038|MOES_HUMAN	N/A	N/A	Moesin OS=Homo sapiens OX=9606 GN=MSN PE=1 SV=3	TRUE	37599.7	268057	70963.9	19119.7	151907	407576	97588.6	39235.2	60881.7	87651.2	38742.2	47106.7
132	132	sp|Q02818|NUCB1_HUMAN	N/A	N/A	Nucleobindin-1 OS=Homo sapiens OX=9606 GN=NUCB1 PE=1 SV=4	TRUE	34140.6	41188.1	221349	279971	64018.8	40176.6	84901.7	78541.3	122556	51121.2	113974	126293
133	133	sp|Q8N474|SFRP1_HUMAN	N/A	N/A	Secreted frizzled-related protein 1 OS=Homo sapiens OX=9606 GN=SFRP1 PE=1 SV=1	TRUE	150719	68027.9	83780.2	37558.4	136910	52545	45952.2	22763	22618.7	34594.9	17452.1	20202.1
134	134	sp|P55058|PLTP_HUMAN	N/A	N/A	Phospholipid transfer protein OS=Homo sapiens OX=9606 GN=PLTP PE=1 SV=1	TRUE	2859.82	5818.94	3946.08	6220.67	5264.61	13327.3	7281.17	9908.13	4322.74	17741.9	16064.8	10446.2
135	135	sp|Q92876|KLK6_HUMAN	N/A	N/A	Kallikrein-6 OS=Homo sapiens OX=9606 GN=KLK6 PE=1 SV=1	TRUE	288331	162388	94897.1	66453	72121.5	24364	74822.1	45791.8	59383.6	50312.7	87209.3	31741.1
136	136	sp|P30740|ILEU_HUMAN	N/A	N/A	Leukocyte elastase inhibitor OS=Homo sapiens OX=9606 GN=SERPINB1 PE=1 SV=1	TRUE	7776.97	4032.47	2278.13	58029.4	216630	10621.4	13869	29935.6	15677	7726.89	61038.1	5381.22
137	137	sp|P07900|HS90A_HUMAN	N/A	N/A	Heat shock protein HSP 90-alpha OS=Homo sapiens OX=9606 GN=HSP90AA1 PE=1 SV=5	TRUE	70101.5	158855	125986	19526.2	11548.3	13762.4	33608.5	18659.1	27218.8	110654	24817.2	352021
138	138	sp|Q04695|K1C17_HUMAN	N/A	N/A	Keratin, type I cytoskeletal 17 OS=Homo sapiens OX=9606 GN=KRT17 PE=1 SV=2	TRUE	11731.8	7419.07	14842.5	1852.48	20909.2	32181.6	61695.3	12434.5	2813.33	23641.5	11929.9	4907.62
139	139	sp|Q9NZH0|GPC5B_HUMAN	N/A	N/A	G-protein coupled receptor family C group 5 member B OS=Homo sapiens OX=9606 GN=GPRC5B PE=2 SV=2	TRUE	89224.3	133454	62626.2	117790	157545	144574	265554	51476.7	209399	243277	333731	264583
140	140	sp|P13987|CD59_HUMAN	N/A	N/A	CD59 glycoprotein OS=Homo sapiens OX=9606 GN=CD59 PE=1 SV=1	TRUE	27403.7	61637.7	24335.9	39418.4	26979.5	31722.7	48193.5	34354.7	55178.5	70550.9	66446.9	39518.5
141	141	sp|P19971|TYPH_HUMAN	N/A	N/A	Thymidine phosphorylase OS=Homo sapiens OX=9606 GN=TYMP PE=1 SV=2	TRUE	1438.15	14163.8	1168.55	2486.97	4746.08	2422.72	2904.28	2075.21	3284.19	6920.95	3616.55	126187
142	142	sp|O43707|ACTN4_HUMAN	N/A	N/A	Alpha-actinin-4 OS=Homo sapiens OX=9606 GN=ACTN4 PE=1 SV=2	TRUE	86871.9	24371.6	8749.1	50049.6	34310.5	14575.4	49712.3	50741.3	8390.5	32668.8	39737.5	30166.6
143	143	sp|P01042|KNG1_HUMAN	N/A	N/A	Kininogen-1 OS=Homo sapiens OX=9606 GN=KNG1 PE=1 SV=2	TRUE	114051	97973.1	149706	221690	10177.9	42474.6	10145.1	111551	24125.3	151119	204599	16042.4
144	144	sp|Q14118|DAG1_HUMAN	N/A	N/A	Dystroglycan OS=Homo sapiens OX=9606 GN=DAG1 PE=1 SV=2	TRUE	122408	64429	62509.3	72904.7	29885.9	308927	66036.9	260377	248529	17292.9	27269.1	140623
145	145	sp|P62987|RL40_HUMAN	N/A	N/A	Ubiquitin-60S ribosomal protein L40 OS=Homo sapiens OX=9606 GN=UBA52 PE=1 SV=2	TRUE	15309.8	27667.1	38706.2	76661.7	84939.1	185904	137199	518551	382983	366614	256137	176852
146	146	sp|P69905|HBA_HUMAN	N/A	N/A	Hemoglobin subunit alpha OS=Homo sapiens OX=9606 GN=HBA1 PE=1 SV=2	TRUE	112067	108469	118818	4.62029e+06	270553	59577.1	98376.2	20026.3	60070	80351.7	107904	10402.4
147	147	sp|P08572|CO4A2_HUMAN	N/A	N/A	Collagen alpha-2(IV) chain OS=Homo sapiens OX=9606 GN=COL4A2 PE=1 SV=4	TRUE	99720.8	45053.8	160600	136323	91871.6	94203.4	43515.2	193933	302802	34091.9	63489.6	21414.8
148	148	sp|O43692|PI15_HUMAN	N/A	N/A	Peptidase inhibitor 15 OS=Homo sapiens OX=9606 GN=PI15 PE=1 SV=1	TRUE	46853.9	80921.5	28335	52790.1	24160.3	98440.5	41319.9	37802.9	39491.5	11144.2	17196	40073.3
149	149	sp|P01619|KV320_HUMAN	N/A	N/A	Immunoglobulin kappa variable 3-20 OS=Homo sapiens OX=9606 GN=IGKV3-20 PE=1 SV=2	TRUE	19925.3	1.35555e+07	33028	79054	39741.4	47137.1	192184	49686.6	18256.3	94540.8	151381	115066
150	150	sp|O75882|ATRN_HUMAN	N/A	N/A	Attractin OS=Homo sapiens OX=9606 GN=ATRN PE=1 SV=2	TRUE	73972.8	169833	81552.3	124511	107335	77704	36142.9	44100	96651.9	35798.1	26751.5	39336.8
151	151	sp|P01701|LV151_HUMAN	N/A	N/A	Immunoglobulin lambda variable 1-51 OS=Homo sapiens OX=9606 GN=IGLV1-51 PE=1 SV=2	TRUE	31448.2	6800.85	3133.9	6872.57	6875.2	30814.2	12072	7830.15	7906.57	11406.2	9597.11	16431.1
152	152	sp|Q8WVQ1|CANT1_HUMAN	N/A	N/A	Soluble calcium-activated nucleotidase 1 OS=Homo sapiens OX=9606 GN=CANT1 PE=1 SV=1	TRUE	173052	48213.7	39758.7	36972.4	519929	195340	990661	542156	420525	2.98555e+06	1.06827e+06	2.44138e+06
153	153	sp|P98164|LRP2_HUMAN	N/A	N/A	Low-density lipoprotein receptor-related protein 2 OS=Homo sapiens OX=9606 GN=LRP2 PE=1 SV=3	TRUE	98559.3	117081	102556	52405.3	152051	104014	76364.4	50649.6	74365	23327	19699.6	118269
154	154	sp|Q9Y5Y6|ST14_HUMAN	N/A	N/A	Suppressor of tumorigenicity 14 protein OS=Homo sapiens OX=9606 GN=ST14 PE=1 SV=2	TRUE	87352.8	40373.3	54440.1	114410	163107	56935.7	115473	61328	147096	45609.5	47098.1	111707
155	155	sp|P07355|ANXA2_HUMAN	N/A	N/A	Annexin A2 OS=Homo sapiens OX=9606 GN=ANXA2 PE=1 SV=2	TRUE	2636.86	5331.56	8270.55	5792.65	21137	11192.9	11866.5	13956	14457.7	9422.07	73649.5	32081.9
156	156	sp|A0A075B6K4|LV310_HUMAN	N/A	N/A	Immunoglobulin lambda variable 3-10 OS=Homo sapiens OX=9606 GN=IGLV3-10 PE=3 SV=2	TRUE	24768.9	24333.3	17272.4	96553.7	42229.1	35811.7	48439.9	77094.8	40138.9	934841	54342.7	663702
157	157	sp|Q16651|PRSS8_HUMAN	N/A	N/A	Prostasin OS=Homo sapiens OX=9606 GN=PRSS8 PE=1 SV=1	TRUE	1.86839e+06	121268	147137	263701	80888.2	206843	331812	157020	274536	162622	233734	91302.4
158	158	sp|P09467|F16P1_HUMAN	N/A	N/A	Fructose-1,6-bisphosphatase 1 OS=Homo sapiens OX=9606 GN=FBP1 PE=1 SV=5	TRUE	18679	87382.3	88698.7	16888.1	20574.8	22664.1	11907.3	48326.9	79222.1	21881	22985.8	53371.9
159	159	sp|P0C0L4|CO4A_HUMAN	N/A	N/A	Complement C4-A OS=Homo sapiens OX=9606 GN=C4A PE=1 SV=2	TRUE	43277.5	16026.4	21937	522378	108442	70644.7	169433	23791.4	34785.6	129352	137198	45740.5
160	160	sp|O00299|CLIC1_HUMAN	N/A	N/A	Chloride intracellular channel protein 1 OS=Homo sapiens OX=9606 GN=CLIC1 PE=1 SV=4	TRUE	60749.6	83273.9	56802.9	119356	152856	189749	286852	388379	218562	121598	127293	85509.9
161	161	sp|P01008|ANT3_HUMAN	N/A	N/A	Antithrombin-III OS=Homo sapiens OX=9606 GN=SERPINC1 PE=1 SV=1	TRUE	668.553	23701.5	3512.19	27109.8	78236	4436.22	6888.63	9754.31	10841.7	86499.7	94448.6	6731.92
162	162	sp|P04083|ANXA1_HUMAN	N/A	N/A	Annexin A1 OS=Homo sapiens OX=9606 GN=ANXA1 PE=1 SV=2	TRUE	2457.01	18133.2	5634.29	8196.15	28165.5	31959.5	104898	21393.9	18602.8	3463.06	3811.6	2624.64
163	163	sp|P37837|TALDO_HUMAN	N/A	N/A	Transaldolase OS=Homo sapiens OX=9606 GN=TALDO1 PE=1 SV=2	TRUE	20243	222916	6239.42	40307.5	35168.1	51225.5	104137	32871.2	17403.6	62116.9	70467.2	70038
164	164	sp|P53634|CATC_HUMAN	N/A	N/A	Dipeptidyl peptidase 1 OS=Homo sapiens OX=9606 GN=CTSC PE=1 SV=2	TRUE	181924	68236.9	171154	290392	380417	258870	119328	166349	189605	51619.4	162743	22090.4
165	165	sp|P01877|IGHA2_HUMAN	N/A	N/A	Immunoglobulin heavy constant alpha 2 OS=Homo sapiens OX=9606 GN=IGHA2 PE=1 SV=4	TRUE	6284.49	5990.11	4606.77	12917.9	11079.3	6377.08	10235.5	2674.87	6488.77	13002.1	4780.25	3613.83
166	166	sp|P40925|MDHC_HUMAN	N/A	N/A	Malate dehydrogenase, cytoplasmic OS=Homo sapiens OX=9606 GN=MDH1 PE=1 SV=4	TRUE	131659	243654	205929	886718	35461.9	22654.2	43986.8	20252	39589.5	40353.1	612600	23161.2
167	167	sp|P80303|NUCB2_HUMAN	N/A	N/A	Nucleobindin-2 OS=Homo sapiens OX=9606 GN=NUCB2 PE=1 SV=3	TRUE	271187	126282	239550	12048.4	5469.59	3186.03	4735.95	18674.2	14913.6	7329.68	8963.12	2379.03
168	168	sp|Q9BQE3|TBA1C_HUMAN	N/A	N/A	Tubulin alpha-1C chain OS=Homo sapiens OX=9606 GN=TUBA1C PE=1 SV=1	TRUE	58640.4	85708.5	36217.8	112736	492883	537548	331793	601358	418891	446214	473042	474830
169	169	sp|P14550|AK1A1_HUMAN	N/A	N/A	Aldo-keto reductase family 1 member A1 OS=Homo sapiens OX=9606 GN=AKR1A1 PE=1 SV=3	TRUE	9536.99	23457.4	25236.2	33724.3	68737.7	70410.9	61012.1	187325	76131.4	63596.4	52562	52891.4
170	170	sp|P27105|STOM_HUMAN	N/A	N/A	Stomatin OS=Homo sapiens OX=9606 GN=STOM PE=1 SV=3	TRUE	101019	74859.9	95197.4	427336	173529	346158	226812	356732	555811	109419	25348	167763
171	171	sp|Q15782|CH3L2_HUMAN	N/A	N/A	Chitinase-3-like protein 2 OS=Homo sapiens OX=9606 GN=CHI3L2 PE=1 SV=1	TRUE	110304	100687	61721.9	21336.5	7.9166e+06	454927	7.1615e+06	2.2258e+06	2.54153e+06	5.95109e+06	32192	194347
172	172	sp|P60033|CD81_HUMAN	N/A	N/A	CD81 antigen OS=Homo sapiens OX=9606 GN=CD81 PE=1 SV=1	TRUE	781223	276042	587175	357707	616096	668368	591749	517490	839621	517579	458078	201024
173	173	sp|O95969|SG1D2_HUMAN	N/A	N/A	Secretoglobin family 1D member 2 OS=Homo sapiens OX=9606 GN=SCGB1D2 PE=2 SV=1	TRUE	1.09061e+06	1.14463e+07	10802	3.19363e+06	54533.6	30452.4	7924.72	148165	193592	46457.4	25539	7504.79
174	174	sp|P32119|PRDX2_HUMAN	N/A	N/A	Peroxiredoxin-2 OS=Homo sapiens OX=9606 GN=PRDX2 PE=1 SV=5	TRUE	23694.4	84121	42108.6	52097.8	9494.99	28577.7	26805.1	25241	5424.37	8732.1	36843.2	94732.1
175	175	sp|P00338|LDHA_HUMAN	N/A	N/A	L-lactate dehydrogenase A chain OS=Homo sapiens OX=9606 GN=LDHA PE=1 SV=2	TRUE	27919.8	235422	29151.4	7711.55	9728.17	7052.23	5768.86	5434.49	17336.8	10590.1	19707	3483.55
176	176	sp|P59666|DEF3_HUMAN	N/A	N/A	Neutrophil defensin 3 OS=Homo sapiens OX=9606 GN=DEFA3 PE=1 SV=1	TRUE	100789	27156.8	45938.4	80179.9	53533.4	31859.5	29848	958201	30754.2	48446	3.14802e+06	40756.8
177	177	sp|Q12805|FBLN3_HUMAN	N/A	N/A	EGF-containing fibulin-like extracellular matrix protein 1 OS=Homo sapiens OX=9606 GN=EFEMP1 PE=1 SV=2	TRUE	79517.4	185486	15626.6	41542.4	253444	71454.3	294071	65419.6	99535.2	152176	6133.96	172471
178	178	sp|P45877|PPIC_HUMAN	N/A	N/A	Peptidyl-prolyl cis-trans isomerase C OS=Homo sapiens OX=9606 GN=PPIC PE=1 SV=1	TRUE	144062	55276.2	158265	617147	168718	595816	577996	687059	842624	130296	578891	28779.9
179	179	sp|P02748|CO9_HUMAN	N/A	N/A	Complement component C9 OS=Homo sapiens OX=9606 GN=C9 PE=1 SV=2	TRUE	114233	86614.1	143850	27664.4	16908.7	18530.6	70539.7	17435.9	31693.4	8931.77	117355	39717.7
180	180	sp|Q9H8H3|MET7A_HUMAN	N/A	N/A	Methyltransferase-like protein 7A OS=Homo sapiens OX=9606 GN=METTL7A PE=1 SV=1	TRUE	73578	45649.5	118817	258592	343588	89856.1	302502	133303	87112.1	284300	255180	23290.8
181	181	sp|A0A075B6K5|LV39_HUMAN	N/A	N/A	Immunoglobulin lambda variable 3-9 OS=Homo sapiens OX=9606 GN=IGLV3-9 PE=3 SV=1	TRUE	803747	17043.4	172613	1.8931e+06	99661.1	490899	1.33036e+06	299829	356728	128135	989455	1.60153e+06
182	182	sp|P40121|CAPG_HUMAN	N/A	N/A	Macrophage-capping protein OS=Homo sapiens OX=9606 GN=CAPG PE=1 SV=2	TRUE	10534.6	45616.6	813.353	295806	23385.9	13615.9	6823.39	351009	277464	6851.06	407141	110417
183	183	sp|P11142|HSP7C_HUMAN	N/A	N/A	Heat shock cognate 71 kDa protein OS=Homo sapiens OX=9606 GN=HSPA8 PE=1 SV=1	TRUE	4760.25	16253.3	14942.6	64230.7	242988	120124	212195	49636	88262.1	278425	197487	55683.8
184	184	sp|P0DP08|HVD82_HUMAN	N/A	N/A	Immunoglobulin heavy variable 4-38-2 OS=Homo sapiens OX=9606 GN=IGHV4-38-2 PE=3 SV=1	TRUE	14208.2	20826.3	9084.95	2603.76	6562.75	16597.6	20751.1	8487.81	8340.28	17092.1	26194	5039.62
185	185	sp|P06312|KV401_HUMAN	N/A	N/A	Immunoglobulin kappa variable 4-1 OS=Homo sapiens OX=9606 GN=IGKV4-1 PE=1 SV=1	TRUE	13097	30883.3	5861.46	11006.3	21819.8	18521.1	27120.8	17797.4	26560.3	6996.56	52670.1	19239.8
186	186	sp|Q8NHW5|RLA0L_HUMAN	N/A	N/A	60S acidic ribosomal protein P0-like OS=Homo sapiens OX=9606 GN=RPLP0P6 PE=5 SV=1	TRUE	4434.94	7914.22	22732.1	17258.2	19746.5	28242.1	25968.2	79277.4	43784.6	13614.6	15422.1	12218.6
187	187	sp|P04217|A1BG_HUMAN	N/A	N/A	Alpha-1B-glycoprotein OS=Homo sapiens OX=9606 GN=A1BG PE=1 SV=4	TRUE	14373.9	14868.4	9439.54	114558	268239	221053	372967	72087.8	82524.4	176471	300297	125224
188	188	sp|P01700|LV147_HUMAN	N/A	N/A	Immunoglobulin lambda variable 1-47 OS=Homo sapiens OX=9606 GN=IGLV1-47 PE=1 SV=2	TRUE	467352	3904.6	5122.91	32065.9	13758	38827.4	17414.4	1310.75	15974.7	22558.9	9008.25	10015
189	189	sp|A0A0J9YXX1|HV5X1_HUMAN	N/A	N/A	Immunoglobulin heavy variable 5-10-1 OS=Homo sapiens OX=9606 GN=IGHV5-10-1 PE=3 SV=1	TRUE	1390.21	1546.11	456.637	15199.4	24580.2	4270.49	200595	63798.9	2003.32	10191.1	4922.29	6944.04
190	190	sp|Q9UBR2|CATZ_HUMAN	N/A	N/A	Cathepsin Z OS=Homo sapiens OX=9606 GN=CTSZ PE=1 SV=1	TRUE	70820	76620.9	99956.9	122953	346949	199654	262169	103416	100585	243117	221582	208211
191	191	sp|Q92820|GGH_HUMAN	N/A	N/A	Gamma-glutamyl hydrolase OS=Homo sapiens OX=9606 GN=GGH PE=1 SV=2	TRUE	25990	5675.5	4233.72	4837.47	5160.68	39527.9	13232.3	21818.8	24364	19625.3	2720.11	13822.3
192	192	sp|P63104|1433Z_HUMAN	N/A	N/A	14-3-3 protein zeta/delta OS=Homo sapiens OX=9606 GN=YWHAZ PE=1 SV=1	TRUE	4047.65	28413.7	3231.59	4494.2	6117.29	3829.2	8689.7	1990.49	2454.04	1761.89	39380.4	11539.3
193	193	sp|P02792|FRIL_HUMAN	N/A	N/A	Ferritin light chain OS=Homo sapiens OX=9606 GN=FTL PE=1 SV=2	TRUE	10920.8	11040.9	31367.5	10599.1	9534.7	12377.5	16953.2	19468.2	7981.69	16673	18422.8	17067.3
194	194	sp|P0DP03|HVC05_HUMAN	N/A	N/A	Immunoglobulin heavy variable 3-30-5 OS=Homo sapiens OX=9606 GN=IGHV3-30-5 PE=3 SV=1	TRUE	702357	3.77132e+06	196235	51141.8	17010.2	68110.3	41620.6	5462.21	21043.6	8973.34	32702.8	24552.5
195	195	sp|Q99519|NEUR1_HUMAN	N/A	N/A	Sialidase-1 OS=Homo sapiens OX=9606 GN=NEU1 PE=1 SV=1	TRUE	50601.7	18743.4	34924.4	24214.2	6647.52	26817.6	32160	25878.2	30060.5	10052.9	16083	16950.2
196	196	sp|O43278|SPIT1_HUMAN	N/A	N/A	Kunitz-type protease inhibitor 1 OS=Homo sapiens OX=9606 GN=SPINT1 PE=1 SV=2	TRUE	134414	58545.6	118882	195597	93632.5	166523	90556.3	86851.9	191954	49430.1	125039	72099.6
197	197	sp|P23284|PPIB_HUMAN	N/A	N/A	Peptidyl-prolyl cis-trans isomerase B OS=Homo sapiens OX=9606 GN=PPIB PE=1 SV=2	TRUE	137364	74914.1	158426	84930.9	66635.4	328928	206899	358495	871598	125370	150616	70593
198	198	sp|Q9H4G4|GAPR1_HUMAN	N/A	N/A	Golgi-associated plant pathogenesis-related protein 1 OS=Homo sapiens OX=9606 GN=GLIPR2 PE=1 SV=3	TRUE	89407.3	8932.39	90719.2	139639	82129.3	22718.5	69078.7	61746.8	7153.67	40902.3	72388.1	25967.7
199	199	sp|Q96KP4|CNDP2_HUMAN	N/A	N/A	Cytosolic non-specific dipeptidase OS=Homo sapiens OX=9606 GN=CNDP2 PE=1 SV=2	TRUE	120056	190440	156321	53284.9	20801	114227	55526.2	134062	221160	37040.8	3.14286e+06	80329.9
200	200	sp|P62888|RL30_HUMAN	N/A	N/A	60S ribosomal protein L30 OS=Homo sapiens OX=9606 GN=RPL30 PE=1 SV=2	TRUE	134830	291541	43236.3	50701.4	101761	189150	30852	85912.4	68446.4	47333.7	130531	96275.6
201	201	sp|P54802|ANAG_HUMAN	N/A	N/A	Alpha-N-acetylglucosaminidase OS=Homo sapiens OX=9606 GN=NAGLU PE=1 SV=2	TRUE	25234.1	22696.1	40963	17283.2	6839.28	15359.2	13114.1	2308.47	22533.8	4475.68	57953.3	39838.7
202	202	sp|A0A0B4J1V0|HV315_HUMAN	N/A	N/A	Immunoglobulin heavy variable 3-15 OS=Homo sapiens OX=9606 GN=IGHV3-15 PE=3 SV=1	TRUE	14569.4	33557.7	23024.5	21113.5	21558.7	40453.2	69876.5	15768.7	17444.7	29072.1	49982.5	37710
203	203	sp|P04433|KV311_HUMAN	N/A	N/A	Immunoglobulin kappa variable 3-11 OS=Homo sapiens OX=9606 GN=IGKV3-11 PE=1 SV=1	TRUE	25115.7	291088	38703.5	40246.5	79615.6	40450	124106	33254.2	63473.4	48766.7	58331.3	62413.9
204	204	sp|Q4VNC1|AT134_HUMAN	N/A	N/A	Probable cation-transporting ATPase 13A4 OS=Homo sapiens OX=9606 GN=ATP13A4 PE=2 SV=3	TRUE	6153.58	2275.95	2947.8	17667.9	3332.4	7206.93	10531.3	8887.75	2821.66	2482.97	6883.32	3289.67
205	205	sp|Q9NP72|RAB18_HUMAN	N/A	N/A	Ras-related protein Rab-18 OS=Homo sapiens OX=9606 GN=RAB18 PE=1 SV=1	TRUE	82570.6	48745.5	53118.8	9354.38	9036.54	12958	16723.9	13515	21940.3	9747.41	7178.88	9159.39
206	206	sp|A0A075B6I0|LV861_HUMAN	N/A	N/A	Immunoglobulin lambda variable 8-61 OS=Homo sapiens OX=9606 GN=IGLV8-61 PE=3 SV=7	TRUE	12954.4	67390.9	23376.7	40775.6	39119.2	155041	35512.6	41876.8	23543.4	124415	17654.1	20430.8
207	207	sp|P61026|RAB10_HUMAN	N/A	N/A	Ras-related protein Rab-10 OS=Homo sapiens OX=9606 GN=RAB10 PE=1 SV=1	TRUE	4128.63	14295.9	8218.29	9591.63	14052.5	5371.33	8370.48	20187.7	3240.48	2489.1	28797.5	14950.3
208	208	sp|A0A0C4DH31|HV118_HUMAN	N/A	N/A	Immunoglobulin heavy variable 1-18 OS=Homo sapiens OX=9606 GN=IGHV1-18 PE=3 SV=1	TRUE	5899.93	6956.23	1868.09	10177.9	5584.73	5451.92	5616.25	2327.03	17894.3	3096.3	7387.83	2359.95
209	209	sp|P01624|KV315_HUMAN	N/A	N/A	Immunoglobulin kappa variable 3-15 OS=Homo sapiens OX=9606 GN=IGKV3-15 PE=1 SV=2	TRUE	1.49566e+06	36172	39195.7	90136.5	49132.3	83611.6	415606	23112.8	51430.2	20701.1	8485.86	203751
210	210	sp|O75874|IDHC_HUMAN	N/A	N/A	Isocitrate dehydrogenase [NADP] cytoplasmic OS=Homo sapiens OX=9606 GN=IDH1 PE=1 SV=2	TRUE	26389.8	37966.2	27095.1	63166.5	17345.5	125848	147611	37762.5	182119	197641	81823.1	23461.8
211	211	sp|Q08257|QOR_HUMAN	N/A	N/A	Quinone oxidoreductase OS=Homo sapiens OX=9606 GN=CRYZ PE=1 SV=1	TRUE	13308	11992.9	5196.92	63935.1	5365.06	17558.4	13818.4	6487.38	18975.4	19502.8	33480.6	17679.6
212	212	sp|P06727|APOA4_HUMAN	N/A	N/A	Apolipoprotein A-IV OS=Homo sapiens OX=9606 GN=APOA4 PE=1 SV=4	TRUE	7386.63	3515.84	9144.48	38253.5	20139.9	12348.9	14941.8	8155.89	16987.1	67750.8	2884	6181.69
213	213	sp|O00592|PODXL_HUMAN	N/A	N/A	Podocalyxin OS=Homo sapiens OX=9606 GN=PODXL PE=1 SV=2	TRUE	25364	15520.9	11479.6	124000	125602	59248.8	42515.3	33025.6	47819.9	64386.2	227349	84943.8
214	214	sp|Q86Y38|XYLT1_HUMAN	N/A	N/A	Xylosyltransferase 1 OS=Homo sapiens OX=9606 GN=XYLT1 PE=1 SV=1	TRUE	26173.5	37541.5	9934.46	88523	68277.8	87451.7	123908	42768.9	30654.3	33512.9	59782.7	22802.2
215	215	sp|P09211|GSTP1_HUMAN	N/A	N/A	Glutathione S-transferase P OS=Homo sapiens OX=9606 GN=GSTP1 PE=1 SV=2	TRUE	51368.5	164767	21613.6	33733.6	263755	116278	142979	232145	374701	138638	81468.3	47216.2
216	216	sp|P05164|PERM_HUMAN	N/A	N/A	Myeloperoxidase OS=Homo sapiens OX=9606 GN=MPO PE=1 SV=1	TRUE	41901.6	905194	64002.1	69986	42778.8	37109.7	66986.4	185667	25587.5	19439.9	33694.5	97120.6
217	217	sp|Q99879|H2B1M_HUMAN	N/A	N/A	Histone H2B type 1-M OS=Homo sapiens OX=9606 GN=H2BC14 PE=1 SV=3	TRUE	33153.1	10899	11345.8	14539.7	40928.8	7046.28	30485.5	18364.8	20601.7	148909	44405.3	10152.6
218	218	sp|Q02809|PLOD1_HUMAN	N/A	N/A	Procollagen-lysine,2-oxoglutarate 5-dioxygenase 1 OS=Homo sapiens OX=9606 GN=PLOD1 PE=1 SV=2	TRUE	66292.5	18382.4	67806.3	93821.3	15994	55870.6	276660	48037	84075.3	112290	17919.4	7112.28
219	219	sp|P06702|S10A9_HUMAN	N/A	N/A	Protein S100-A9 OS=Homo sapiens OX=9606 GN=S100A9 PE=1 SV=1	TRUE	3559.6	167942	31887.4	8082.42	9104.04	5066.29	27722.9	36792.1	10914.1	123218	76230.1	18713.8
220	220	sp|P20930|FILA_HUMAN	N/A	N/A	Filaggrin OS=Homo sapiens OX=9606 GN=FLG PE=1 SV=3	TRUE	27089.8	4194.63	38217.5	21692.2	4908.5	10545.8	23384.4	5518.01	7173.3	15753.9	5860.23	10345.2
221	221	sp|P0DP09|KV113_HUMAN	N/A	N/A	Immunoglobulin kappa variable 1-13 OS=Homo sapiens OX=9606 GN=IGKV1-13 PE=3 SV=1	TRUE	21319	38245	3704.18	32792.3	25604.5	14564.1	141626	8139.83	9982.06	27822.7	28047.6	9888.21
222	222	sp|Q02487|DSC2_HUMAN	N/A	N/A	Desmocollin-2 OS=Homo sapiens OX=9606 GN=DSC2 PE=1 SV=1	TRUE	264474	156004	168356	186874	41540.3	151954	143951	51756.2	226372	53560.8	11137.3	51789.8
223	223	sp|P07741|APT_HUMAN	N/A	N/A	Adenine phosphoribosyltransferase OS=Homo sapiens OX=9606 GN=APRT PE=1 SV=2	TRUE	18023.5	7761.27	15023.2	52588.9	397743	64302.6	57104.5	105778	57670.4	36123.3	1.19568e+06	37631
224	224	sp|P60842|IF4A1_HUMAN	N/A	N/A	Eukaryotic initiation factor 4A-I OS=Homo sapiens OX=9606 GN=EIF4A1 PE=1 SV=1	TRUE	11141.8	24673.1	5088.48	15895.8	2957.36	7346.2	8411.86	7996.12	8635.81	6199.1	12530.1	4073.39
225	225	sp|P26641|EF1G_HUMAN	N/A	N/A	Elongation factor 1-gamma OS=Homo sapiens OX=9606 GN=EEF1G PE=1 SV=3	TRUE	7833.85	32999.2	17496.5	63556.9	116656	6115.36	7540.28	17904.3	4361.3	12595.4	5612.2	128355
226	226	sp|P08758|ANXA5_HUMAN	N/A	N/A	Annexin A5 OS=Homo sapiens OX=9606 GN=ANXA5 PE=1 SV=2	TRUE	53408	3648.28	6587.9	53809	62879.8	13031.8	17133.9	10821.9	21091.5	5823.5	22267.5	36410.8
227	227	sp|P08727|K1C19_HUMAN	N/A	N/A	Keratin, type I cytoskeletal 19 OS=Homo sapiens OX=9606 GN=KRT19 PE=1 SV=4	TRUE	21426.7	47622.3	3389.13	7790.65	26906.5	17801.9	23156.2	6625.36	16933.1	16721.1	14345.7	22911.7
228	228	sp|P06310|KV230_HUMAN	N/A	N/A	Immunoglobulin kappa variable 2-30 OS=Homo sapiens OX=9606 GN=IGKV2-30 PE=3 SV=2	TRUE	90398.9	24437.1	386275	1.50208e+06	269807	19160.3	1.2998e+06	57865.1	616803	24190.6	57661.8	37769.4
229	229	sp|P22392|NDKB_HUMAN	N/A	N/A	Nucleoside diphosphate kinase B OS=Homo sapiens OX=9606 GN=NME2 PE=1 SV=1	TRUE	1070.11	7626.59	2811.1	54827.1	10149.1	26569.5	9994.16	28037.7	5822.46	13416.7	4645.04	3586.79
230	230	sp|Q16706|MA2A1_HUMAN	N/A	N/A	Alpha-mannosidase 2 OS=Homo sapiens OX=9606 GN=MAN2A1 PE=1 SV=2	TRUE	3212.79	15503.9	17779.3	44606.2	24440.7	24779.6	21130.7	14371.8	15539.1	14573.8	13359.9	15467
231	231	sp|P14625|ENPL_HUMAN	N/A	N/A	Endoplasmin OS=Homo sapiens OX=9606 GN=HSP90B1 PE=1 SV=1	TRUE	72622	231226	157853	168744	430684	491903	278454	1.15522e+06	316245	170256	116088	68464.3
232	232	sp|P14923|PLAK_HUMAN	N/A	N/A	Junction plakoglobin OS=Homo sapiens OX=9606 GN=JUP PE=1 SV=3	TRUE	2509.02	1065.96	30610.3	11640.3	13040.9	9112.31	4941.38	1618.84	8944.44	12812.1	8792.59	8656.42
233	233	sp|P13497|BMP1_HUMAN	N/A	N/A	Bone morphogenetic protein 1 OS=Homo sapiens OX=9606 GN=BMP1 PE=1 SV=2	TRUE	20690.2	33828.9	29690.1	50470.4	22180.3	33546.2	36236.4	20065.3	84185.7	44394.5	45754.3	11872
234	234	sp|P02652|APOA2_HUMAN	N/A	N/A	Apolipoprotein A-II OS=Homo sapiens OX=9606 GN=APOA2 PE=1 SV=1	TRUE	15809.7	38519.7	25900.1	350078	204947	71087.4	612524	80087.3	139262	307335	349812	63976.6
235	235	sp|P19652|A1AG2_HUMAN	N/A	N/A	Alpha-1-acid glycoprotein 2 OS=Homo sapiens OX=9606 GN=ORM2 PE=1 SV=2	TRUE	11843.3	13623.6	11013.7	521090	383074	191381	120395	190046	101248	49160.8	182491	32896.2
236	236	sp|Q06830|PRDX1_HUMAN	N/A	N/A	Peroxiredoxin-1 OS=Homo sapiens OX=9606 GN=PRDX1 PE=1 SV=1	TRUE	11274.1	10411.6	59323.8	31578.3	32096.2	5005.13	24400.2	6486.78	5569.78	6377.83	8271.19	40299.8
237	237	sp|P02675|FIBB_HUMAN	N/A	N/A	Fibrinogen beta chain OS=Homo sapiens OX=9606 GN=FGB PE=1 SV=2	TRUE	37263.4	24506.1	28080.1	49964.6	26278.4	16520	32665.2	58990.9	79319.7	40328.8	47550.7	53919.6
238	238	sp|Q8NBJ4|GOLM1_HUMAN	N/A	N/A	Golgi membrane protein 1 OS=Homo sapiens OX=9606 GN=GOLM1 PE=1 SV=1	TRUE	52100	56030.9	13638.1	539709	437224	600347	1.02578e+06	203174	173972	316829	151886	10154.8
239	239	sp|P20160|CAP7_HUMAN	N/A	N/A	Azurocidin OS=Homo sapiens OX=9606 GN=AZU1 PE=1 SV=3	TRUE	27628.3	308094	10129	11992.8	32084.5	34328.1	10322	9896.41	26267.3	7862.09	6808.09	11663.3
240	240	sp|Q9NQ84|GPC5C_HUMAN	N/A	N/A	G-protein coupled receptor family C group 5 member C OS=Homo sapiens OX=9606 GN=GPRC5C PE=1 SV=2	TRUE	6642.06	19735.4	6794.79	38929.1	58932.3	19592.3	40204.9	6156.78	41708.4	53989.1	56492.4	29638.1
241	241	sp|P04114|APOB_HUMAN	N/A	N/A	Apolipoprotein B-100 OS=Homo sapiens OX=9606 GN=APOB PE=1 SV=2	TRUE	8734.46	1789.39	5093.91	18031	818.102	1228.41	1513.83	13016.5	4861.99	14981.9	3032.44	1423.54
242	242	sp|A0A0C4DH68|KV224_HUMAN	N/A	N/A	Immunoglobulin kappa variable 2-24 OS=Homo sapiens OX=9606 GN=IGKV2-24 PE=3 SV=1	TRUE	62219.3	14831.4	8749.43	39450.7	9623.16	9842.23	8433.11	2895.63	14589.8	35538	12968.3	23438
243	243	sp|P02753|RET4_HUMAN	N/A	N/A	Retinol-binding protein 4 OS=Homo sapiens OX=9606 GN=RBP4 PE=1 SV=3	TRUE	56208.1	86151	45153.3	20129.2	23360.2	103818	16083.9	62852.6	68157.7	13793.7	19878.6	29798.7
244	244	sp|P11021|BIP_HUMAN	N/A	N/A	Endoplasmic reticulum chaperone BiP OS=Homo sapiens OX=9606 GN=HSPA5 PE=1 SV=2	TRUE	10873.8	16477.9	14479.9	41610.9	206812	139807	1.32949e+06	121203	436848	362393	118403	453726
245	245	sp|P60174|TPIS_HUMAN	N/A	N/A	Triosephosphate isomerase OS=Homo sapiens OX=9606 GN=TPI1 PE=1 SV=4	TRUE	4434.58	18372.5	8097.76	6123.06	13289.5	7489.38	4592.42	13429	9840.09	13183.4	4182.57	3616.58
246	246	sp|P81605|DCD_HUMAN	N/A	N/A	Dermcidin OS=Homo sapiens OX=9606 GN=DCD PE=1 SV=2	TRUE	185959	9071.82	104228	39804.2	119486	33112.7	58689.9	87768.2	120108	29126.5	35688.9	21527.7
247	247	sp|P12109|CO6A1_HUMAN	N/A	N/A	Collagen alpha-1(VI) chain OS=Homo sapiens OX=9606 GN=COL6A1 PE=1 SV=3	TRUE	0	0	0	42932.4	3012.37	6595.72	133075	19509.8	12683.2	185509	69558.1	26921.6
248	248	sp|Q9NRA1|PDGFC_HUMAN	N/A	N/A	Platelet-derived growth factor C OS=Homo sapiens OX=9606 GN=PDGFC PE=1 SV=2	TRUE	23623.5	20539.6	11042.1	80360	8180.3	17194	15312.7	22769.8	8116.22	10375.5	5990.09	3206.91
249	249	sp|Q06481|APLP2_HUMAN	N/A	N/A	Amyloid-like protein 2 OS=Homo sapiens OX=9606 GN=APLP2 PE=1 SV=2	TRUE	16040.3	19042.7	16185.8	8394.11	4531.84	8646.7	3919.83	8152.21	9245.22	4277.29	8562.99	41874.8
250	250	sp|P07858|CATB_HUMAN	N/A	N/A	Cathepsin B OS=Homo sapiens OX=9606 GN=CTSB PE=1 SV=3	TRUE	31304.8	122362	19479.5	168283	193351	228640	401836	79941.1	208458	155654	120776	99583.6
251	251	sp|Q14CN4|K2C72_HUMAN	N/A	N/A	Keratin, type II cytoskeletal 72 OS=Homo sapiens OX=9606 GN=KRT72 PE=1 SV=2	TRUE	6746.02	690.965	15408	771.22	11292.1	2090.59	3469.31	754.212	2150	672.701	4020.46	9647.29
252	252	sp|A0A075B6H9|LV469_HUMAN	N/A	N/A	Immunoglobulin lambda variable 4-69 OS=Homo sapiens OX=9606 GN=IGLV4-69 PE=1 SV=1	TRUE	19141.3	11545.1	18421.1	16194.3	10361.2	8203.7	15375.8	6513.3	4730.64	14412.4	7299.85	5159.65
253	253	sp|Q9NZP8|C1RL_HUMAN	N/A	N/A	Complement C1r subcomponent-like protein OS=Homo sapiens OX=9606 GN=C1RL PE=1 SV=2	TRUE	22038.5	30595.6	24771.6	10076	7643.71	2587.94	14645.2	8738.06	1521.27	13978.1	17806.3	126872
254	254	sp|Q14624|ITIH4_HUMAN	N/A	N/A	Inter-alpha-trypsin inhibitor heavy chain H4 OS=Homo sapiens OX=9606 GN=ITIH4 PE=1 SV=4	TRUE	9198.97	6485	9102.37	34821.2	11885.6	1906.33	6525.74	3644.03	1537.15	14823.8	3080.26	5671.01
255	255	sp|P01742|HV169_HUMAN	N/A	N/A	Immunoglobulin heavy variable 1-69 OS=Homo sapiens OX=9606 GN=IGHV1-69 PE=1 SV=2	TRUE	1.11027e+06	622132	284464	89517.9	24952.1	5812.18	98931	11458.1	10423.8	22813.9	39819.6	9196.39
256	256	sp|Q99828|CIB1_HUMAN	N/A	N/A	Calcium and integrin-binding protein 1 OS=Homo sapiens OX=9606 GN=CIB1 PE=1 SV=4	TRUE	2894.87	16940.6	14937.4	9948.83	2426.39	19414.5	6893.04	15635.7	5808.76	13499.2	3234.41	8915.15
257	257	sp|P58499|FAM3B_HUMAN	N/A	N/A	Protein FAM3B OS=Homo sapiens OX=9606 GN=FAM3B PE=1 SV=2	TRUE	2556	8290.14	9758.2	12374.5	15388.2	17321.2	20755.7	36021.2	2793.57	26429.4	66869.8	34597.7
258	258	sp|O60888|CUTA_HUMAN	N/A	N/A	Protein CutA OS=Homo sapiens OX=9606 GN=CUTA PE=1 SV=2	TRUE	270241	203056	159019	9172.08	12171.5	12222.1	35366.4	26235.7	86278.4	8396.75	2821.01	20917.4
259	259	sp|P67936|TPM4_HUMAN	N/A	N/A	Tropomyosin alpha-4 chain OS=Homo sapiens OX=9606 GN=TPM4 PE=1 SV=3	TRUE	2145.95	1880.69	1150.89	4139.64	5459.45	14460.2	13800	2787.82	2295.82	3493.97	6306.07	5357.87
260	260	sp|P04278|SHBG_HUMAN	N/A	N/A	Sex hormone-binding globulin OS=Homo sapiens OX=9606 GN=SHBG PE=1 SV=2	TRUE	18593.9	1310.86	16646.1	1670.29	179609	76622	81187.5	62536	72360.8	4425.82	11336.5	25982.7
261	261	sp|O75493|CAH11_HUMAN	N/A	N/A	Carbonic anhydrase-related protein 11 OS=Homo sapiens OX=9606 GN=CA11 PE=1 SV=2	TRUE	4437.48	3974.72	5444.73	19372.9	14226.1	1754.56	15301.8	18524.7	5676.01	10432.3	16699.6	8047.19
262	262	sp|Q9Y653|AGRG1_HUMAN	N/A	N/A	Adhesion G-protein coupled receptor G1 OS=Homo sapiens OX=9606 GN=ADGRG1 PE=1 SV=2	TRUE	58973	9605.55	9885.74	7255.91	40919.9	4184.92	8196.6	2458.73	8855.93	7639.83	18273.5	3230.93
263	263	sp|P59998|ARPC4_HUMAN	N/A	N/A	Actin-related protein 2/3 complex subunit 4 OS=Homo sapiens OX=9606 GN=ARPC4 PE=1 SV=3	TRUE	7672.59	57806.4	10525.8	6948.57	14170.8	5505.38	2733.94	9136.55	5510.74	6167.76	15622.6	3064.25
264	264	sp|P04211|LV743_HUMAN	N/A	N/A	Immunoglobulin lambda variable 7-43 OS=Homo sapiens OX=9606 GN=IGLV7-43 PE=3 SV=2	TRUE	1.6119e+06	37484.5	304578	137891	37917.7	47736.8	86515.6	51117.9	41470.7	40340.9	17912.1	30762.9
265	265	sp|Q9UNW1|MINP1_HUMAN	N/A	N/A	Multiple inositol polyphosphate phosphatase 1 OS=Homo sapiens OX=9606 GN=MINPP1 PE=1 SV=1	TRUE	22478.6	15598.5	18127.1	27545.2	5252.28	7605	13021.4	21010.4	7583.13	13611.6	4688.22	16116.1
266	266	sp|Q01518|CAP1_HUMAN	N/A	N/A	Adenylyl cyclase-associated protein 1 OS=Homo sapiens OX=9606 GN=CAP1 PE=1 SV=5	TRUE	9429.95	6576.42	5519.56	10048.4	13902.1	31028.1	24865.7	14102.6	68308.7	19205.9	14242.3	20481.3
267	267	sp|P31431|SDC4_HUMAN	N/A	N/A	Syndecan-4 OS=Homo sapiens OX=9606 GN=SDC4 PE=1 SV=2	TRUE	31312.4	9743.26	14324.1	75259.1	11536	5923.84	15501.3	4872.58	11449.6	3016.96	12370	57929.4
268	268	sp|P01602|KV105_HUMAN	N/A	N/A	Immunoglobulin kappa variable 1-5 OS=Homo sapiens OX=9606 GN=IGKV1-5 PE=1 SV=2	TRUE	1453.95	4865.86	1434.21	11386.5	67349.5	9244.68	7489.69	5827.71	6304.89	8215.41	4797.19	9584.58
269	269	sp|P61981|1433G_HUMAN	N/A	N/A	14-3-3 protein gamma OS=Homo sapiens OX=9606 GN=YWHAG PE=1 SV=2	TRUE	11313.3	32062.2	22524.1	38021.5	86874.3	33400.5	28096.6	92661.2	7608.41	62836.3	28379	9692.07
270	270	sp|A0A0C4DH25|KVD20_HUMAN	N/A	N/A	Immunoglobulin kappa variable 3D-20 OS=Homo sapiens OX=9606 GN=IGKV3D-20 PE=3 SV=1	TRUE	18435.3	52775.5	26336.2	27697.4	36422.6	38899.1	38290.3	5185.69	6716.29	81706.4	9609.42	54633.7
271	271	sp|A0A087WSY6|KVD15_HUMAN	N/A	N/A	Immunoglobulin kappa variable 3D-15 OS=Homo sapiens OX=9606 GN=IGKV3D-15 PE=3 SV=6	TRUE	93462.4	19816.4	18695.8	91349.9	29585.1	25867	27881.4	32315	58253.4	3951.72	25171	13546.5
272	272	sp|Q70CQ4|UBP31_HUMAN	N/A	N/A	Ubiquitin carboxyl-terminal hydrolase 31 OS=Homo sapiens OX=9606 GN=USP31 PE=2 SV=2	TRUE	14771.4	9527.69	6863.66	40252.2	8700.94	18763.9	33590.8	23475.5	76791.7	4766.78	31152	12819.2
273	273	sp|Q8N271|PROM2_HUMAN	N/A	N/A	Prominin-2 OS=Homo sapiens OX=9606 GN=PROM2 PE=1 SV=1	TRUE	17797.7	15211.8	12271.7	23250.3	2705.93	3623.14	19346.5	6098.62	4967.09	11480.4	3619.14	13857.5
274	274	sp|Q86X29|LSR_HUMAN	N/A	N/A	Lipolysis-stimulated lipoprotein receptor OS=Homo sapiens OX=9606 GN=LSR PE=1 SV=4	TRUE	61501.1	30067.4	74834.7	66950.4	16265.9	1783.21	9036.36	38968.4	45674.7	19267.9	34278.8	35952
275	275	sp|Q15084|PDIA6_HUMAN	N/A	N/A	Protein disulfide-isomerase A6 OS=Homo sapiens OX=9606 GN=PDIA6 PE=1 SV=1	TRUE	972.694	27566.6	10477	35021.6	136181	117324	321894	9107.75	56749.3	4062	152119	3353.91
276	276	sp|P46782|RS5_HUMAN	N/A	N/A	40S ribosomal protein S5 OS=Homo sapiens OX=9606 GN=RPS5 PE=1 SV=4	TRUE	729.342	9046.76	721.881	7405.15	4816.86	6286.15	5628.75	9871.28	2336.18	2203.47	2481.45	3722.82
277	277	sp|P46776|RL27A_HUMAN	N/A	N/A	60S ribosomal protein L27a OS=Homo sapiens OX=9606 GN=RPL27A PE=1 SV=2	TRUE	27992.8	5652.62	59365.8	31151.1	13560.2	2575.01	11243.1	64700	26282.5	10120.3	4399.74	6020.12
278	278	sp|P20827|EFNA1_HUMAN	N/A	N/A	Ephrin-A1 OS=Homo sapiens OX=9606 GN=EFNA1 PE=1 SV=2	TRUE	11579.3	11170.2	4718.48	21059.5	29782.9	2080.55	8389.17	10794	7970.2	2979.82	1901.88	4985.33
279	279	sp|P13473|LAMP2_HUMAN	N/A	N/A	Lysosome-associated membrane glycoprotein 2 OS=Homo sapiens OX=9606 GN=LAMP2 PE=1 SV=2	TRUE	3208.85	2921.01	6421.51	50173.4	128727	32503.8	46838.7	42988.4	26791.7	6218.68	124099	29025.8
280	280	sp|P07360|CO8G_HUMAN	N/A	N/A	Complement component C8 gamma chain OS=Homo sapiens OX=9606 GN=C8G PE=1 SV=3	TRUE	2874.79	6693	13026.9	43169.5	10885	32801.4	813429	173745	3954.49	51887.9	672117	73548.6
281	281	sp|O60506|HNRPQ_HUMAN	N/A	N/A	Heterogeneous nuclear ribonucleoprotein Q OS=Homo sapiens OX=9606 GN=SYNCRIP PE=1 SV=2	TRUE	1808.08	4001.12	1291.19	15432.1	6073.73	9952.21	5088.15	9214.08	3622.21	5202.66	7864.48	5841.23
282	282	sp|A0A075B6I4|LVX54_HUMAN	N/A	N/A	Immunoglobulin lambda variable 10-54 OS=Homo sapiens OX=9606 GN=IGLV10-54 PE=3 SV=1	TRUE	8488.06	1217.91	11117.6	58802.6	21826.2	117119	28780.4	47330	63678	14187.2	95914.9	9025.19
283	283	sp|Q9GZM5|YIPF3_HUMAN	N/A	N/A	Protein YIPF3 OS=Homo sapiens OX=9606 GN=YIPF3 PE=1 SV=1	TRUE	5624.22	2127.26	2030.64	23222.4	15726.2	79561.6	50728.1	130649	65521.4	34371	21902.9	7478.58
284	284	sp|Q5T749|KPRP_HUMAN	N/A	N/A	Keratinocyte proline-rich protein OS=Homo sapiens OX=9606 GN=KPRP PE=1 SV=1	TRUE	2769.78	4094.51	20091	4560.54	3376.97	19169.8	7632.5	11375.2	11015	8393.57	18214.5	17988.2
285	285	sp|O14773|TPP1_HUMAN	N/A	N/A	Tripeptidyl-peptidase 1 OS=Homo sapiens OX=9606 GN=TPP1 PE=1 SV=2	TRUE	9370.48	21875.1	14359.5	7073.9	5224.37	4451.53	14687.7	18567.7	56515.9	63756.7	8588.48	10029.9
286	286	sp|P08294|SODE_HUMAN	N/A	N/A	Extracellular superoxide dismutase [Cu-Zn] OS=Homo sapiens OX=9606 GN=SOD3 PE=1 SV=2	TRUE	42019.9	67652.4	43612.3	22455.7	13587.6	18842.7	22023.2	20084.6	17297	25402.2	25481.4	8116.48
287	287	sp|P05543|THBG_HUMAN	N/A	N/A	Thyroxine-binding globulin OS=Homo sapiens OX=9606 GN=SERPINA7 PE=1 SV=2	TRUE	2215.88	2372.45	1964.14	9916.39	11010.3	2658.13	13092.3	10730.8	1918.72	6825.61	1425.02	8046.19
288	288	sp|P60660|MYL6_HUMAN	N/A	N/A	Myosin light polypeptide 6 OS=Homo sapiens OX=9606 GN=MYL6 PE=1 SV=2	TRUE	25006.7	4104.87	1357.43	8864.65	18478.6	6350.37	29974	7254.8	40592.3	20166.4	20599.4	21638.7
289	289	sp|Q86SQ4|AGRG6_HUMAN	N/A	N/A	Adhesion G-protein coupled receptor G6 OS=Homo sapiens OX=9606 GN=ADGRG6 PE=1 SV=3	TRUE	150700	113965	60838.2	164364	19982.3	78121.4	42496.8	32265.1	174770	33447.1	36660.4	49637.8
290	290	sp|Q93077|H2A1C_HUMAN	N/A	N/A	Histone H2A type 1-C OS=Homo sapiens OX=9606 GN=H2AC6 PE=1 SV=3	TRUE	64355.7	1.77107e+06	64861.8	3724.19	45587.9	21539.9	43309.8	19632.3	14735	1488.93	58423.1	9777.09
291	291	sp|A0A0A0MS15|HV349_HUMAN	N/A	N/A	Immunoglobulin heavy variable 3-49 OS=Homo sapiens OX=9606 GN=IGHV3-49 PE=3 SV=1	TRUE	15856.9	718793	825.96	558238	2614.85	6337.91	129808	36448.9	100072	32136.4	85886.4	186545
292	292	RRRRRsp|O75170|PP6R2_HUMAN	N/A	N/A	REVERSED Serine/threonine-protein phosphatase 6 regulatory subunit 2 OS=Homo sapiens OX=9606 GN=PPP6R2 PE=1 SV=2	TRUE	974.381	7630.3	970.094	22136.5	1541.24	9485.75	8449.93	3267.38	3457.24	2421.28	12309.9	8757.94
293	293	sp|A0A0C4DH24|KV621_HUMAN	N/A	N/A	Immunoglobulin kappa variable 6-21 OS=Homo sapiens OX=9606 GN=IGKV6-21 PE=3 SV=1	TRUE	61528.5	77593.2	29356.6	70962.9	5455.62	8168.72	5134.36	13002.7	13829.1	11242.8	9167.03	10165.6
294	294	sp|P00491|PNPH_HUMAN	N/A	N/A	Purine nucleoside phosphorylase OS=Homo sapiens OX=9606 GN=PNP PE=1 SV=2	TRUE	35681.7	38128.6	16763.8	31157	41126.8	73903.1	67204.9	10697.4	48986	75725.2	81672.1	7037.33
295	295	sp|P63000|RAC1_HUMAN	N/A	N/A	Ras-related C3 botulinum toxin substrate 1 OS=Homo sapiens OX=9606 GN=RAC1 PE=1 SV=1	TRUE	17508.5	14618.2	46507.9	39757.4	90771.1	65961.3	190422	27860.9	23042.6	108389	146225	133894
296	296	sp|P06744|G6PI_HUMAN	N/A	N/A	Glucose-6-phosphate isomerase OS=Homo sapiens OX=9606 GN=GPI PE=1 SV=4	TRUE	1400.57	4960.07	2963.92	8083.41	10517.1	5004.84	3306.01	3744.12	4451.46	3475.43	3999.73	5040.91
297	297	sp|A0A0C4DH36|HV338_HUMAN	N/A	N/A	Probable non-functional immunoglobulin heavy variable 3-38 OS=Homo sapiens OX=9606 GN=IGHV3-38 PE=1 SV=1	TRUE	17679.8	97332.8	19171	9818.19	10846.5	8297	15524	12692.5	12733.4	99922.3	8551.74	10125.6
298	298	sp|Q13867|BLMH_HUMAN	N/A	N/A	Bleomycin hydrolase OS=Homo sapiens OX=9606 GN=BLMH PE=1 SV=1	TRUE	1806.9	5804.84	6225.31	34465.2	12492.5	31363.3	6210.84	2805.03	13031.5	9809.98	75284.6	7232.37
299	299	sp|P13671|CO6_HUMAN	N/A	N/A	Complement component C6 OS=Homo sapiens OX=9606 GN=C6 PE=1 SV=3	TRUE	9644.92	42733	13373.5	43329.6	35970.7	26865.1	37011.2	24494.8	22597.3	13840.3	19319.8	97051.4
300	300	sp|Q07020|RL18_HUMAN	N/A	N/A	60S ribosomal protein L18 OS=Homo sapiens OX=9606 GN=RPL18 PE=1 SV=2	TRUE	17854.3	20086.1	22856.2	16196.1	29866.3	9856.48	6036.97	31867	8178.38	8195.38	79512.9	94171.6
301	301	sp|P00747|PLMN_HUMAN	N/A	N/A	Plasminogen OS=Homo sapiens OX=9606 GN=PLG PE=1 SV=2	TRUE	6734.29	13436.4	3643.81	8044.1	5539.52	3963.73	80734.1	30109.8	4101.64	7182.42	36847.4	14101.9

## Sheet: Areas  Norm
Row	Index	Peak Name	m/z	Ret. Time	Group	Use	COR10	COR13	COR14	COR9	CNT2	CNT4	CNT6	CNT8	CNT9	CO5	CO6	CO7
1	1	sp|P24821|TENA_HUMAN	N/A	N/A	Tenascin OS=Homo sapiens OX=9606 GN=TNC PE=1 SV=3	TRUE	1.54285e+07	2.41723e+07	9.88139e+06	1.18622e+08	2.33844e+08	1.15618e+08	7.61836e+07	1.13738e+07	3.24896e+07	1.46741e+08	2.16813e+07	2.18708e+08
2	2	sp|P01024|CO3_HUMAN	N/A	N/A	Complement C3 OS=Homo sapiens OX=9606 GN=C3 PE=1 SV=2	TRUE	8.3947e+06	1.82604e+07	1.48363e+06	1.21711e+07	1.29927e+07	7.18757e+06	3.97012e+06	3.88478e+06	6.50698e+06	9.63503e+06	2.13659e+07	9.15616e+06
3	3	sp|P02788|TRFL_HUMAN	N/A	N/A	Lactotransferrin OS=Homo sapiens OX=9606 GN=LTF PE=1 SV=6	TRUE	6.5445e+08	2.00966e+08	9.21563e+08	3.7347e+08	1.22185e+08	2.55316e+08	1.45462e+08	6.02918e+07	1.95333e+08	7.1729e+07	9.19169e+07	6.8174e+08
4	4	sp|P0C0L5|CO4B_HUMAN	N/A	N/A	Complement C4-B OS=Homo sapiens OX=9606 GN=C4B PE=1 SV=2	TRUE	338493	252427	63272.7	99311.4	260968	34421.7	146863	131969	355878	205492	68963.9	224024
5	5	sp|P02768|ALBU_HUMAN	N/A	N/A	Albumin OS=Homo sapiens OX=9606 GN=ALB PE=1 SV=2	TRUE	1.76538e+07	1.29675e+07	1.14087e+07	241639	776739	141307	314579	147322	139190	665512	404858	578403
6	6	sp|P02787|TRFE_HUMAN	N/A	N/A	Serotransferrin OS=Homo sapiens OX=9606 GN=TF PE=1 SV=3	TRUE	4.40567e+06	3.87523e+06	3.61436e+06	1.40431e+06	5.90012e+06	1.54347e+06	4.81641e+06	1.83379e+06	2.26307e+06	1.2872e+07	2.64842e+06	2.25443e+07
7	7	sp|P01833|PIGR_HUMAN	N/A	N/A	Polymeric immunoglobulin receptor OS=Homo sapiens OX=9606 GN=PIGR PE=1 SV=4	TRUE	1.97256e+08	2.56412e+08	1.26036e+08	3.88861e+07	1.45895e+07	1.57318e+07	2.66309e+07	4.73575e+06	6.54806e+06	2.10292e+07	1.5734e+07	4.44371e+07
8	8	sp|P07996|TSP1_HUMAN	N/A	N/A	Thrombospondin-1 OS=Homo sapiens OX=9606 GN=THBS1 PE=1 SV=2	TRUE	3.68429e+06	4.40713e+06	4.26373e+06	3.30502e+06	553762	1.19029e+06	860018	1.59351e+06	1.52198e+06	3.26342e+06	3.31411e+06	1.4166e+06
9	9	sp|P47989|XDH_HUMAN	N/A	N/A	Xanthine dehydrogenase/oxidase OS=Homo sapiens OX=9606 GN=XDH PE=1 SV=4	TRUE	6.9141e+06	3.74631e+06	7.65377e+06	1.16497e+06	1.08258e+06	4.85867e+06	404197	7.46293e+06	6.58249e+06	1.60534e+06	1.00024e+06	998937
10	10	sp|P04264|K2C1_HUMAN	N/A	N/A	Keratin, type II cytoskeletal 1 OS=Homo sapiens OX=9606 GN=KRT1 PE=1 SV=6	TRUE	247837	225674	73017.9	65997.5	102625	148827	100449	280853	290737	243026	259572	493924
11	11	sp|P10909|CLUS_HUMAN	N/A	N/A	Clusterin OS=Homo sapiens OX=9606 GN=CLU PE=1 SV=1	TRUE	5.8506e+07	4.35599e+07	3.74523e+07	1.617e+08	9.43868e+07	1.14673e+08	1.43944e+08	8.73882e+07	1.49992e+08	2.00463e+08	1.58663e+08	1.50449e+07
12	12	sp|P13645|K1C10_HUMAN	N/A	N/A	Keratin, type I cytoskeletal 10 OS=Homo sapiens OX=9606 GN=KRT10 PE=1 SV=6	TRUE	700496	308047	400232	268295	818660	217533	200087	111401	140371	530163	347861	290705
13	13	sp|P35908|K22E_HUMAN	N/A	N/A	Keratin, type II cytoskeletal 2 epidermal OS=Homo sapiens OX=9606 GN=KRT2 PE=1 SV=2	TRUE	71362.8	301993	97205	95143	416663	192976	68010	131301	51456	101427	108730	812764
14	14	sp|P00450|CERU_HUMAN	N/A	N/A	Ceruloplasmin OS=Homo sapiens OX=9606 GN=CP PE=1 SV=1	TRUE	1.24097e+06	9.9053e+06	765946	338697	320835	116504	221876	301726	175954	2.9378e+06	1.23285e+06	1.27731e+06
15	15	sp|P19835|CEL_HUMAN	N/A	N/A	Bile salt-activated lipase OS=Homo sapiens OX=9606 GN=CEL PE=1 SV=3	TRUE	7.77543e+07	1.67472e+06	7.19599e+07	5.95208e+06	2.41263e+06	8.86059e+06	976732	7.02027e+06	2.19661e+07	2.17481e+06	6.62577e+06	4.69088e+06
16	16	sp|Q08431|MFGM_HUMAN	N/A	N/A	Lactadherin OS=Homo sapiens OX=9606 GN=MFGE8 PE=1 SV=3	TRUE	1.93615e+07	2.10554e+07	1.4497e+07	4.74201e+07	2.51558e+07	3.39851e+07	2.3311e+07	7.98711e+07	4.81683e+07	5.28165e+07	1.05809e+08	2.61323e+07
17	17	sp|P35527|K1C9_HUMAN	N/A	N/A	Keratin, type I cytoskeletal 9 OS=Homo sapiens OX=9606 GN=KRT9 PE=1 SV=3	TRUE	657589	514015	344538	170873	246535	180302	249580	337778	372548	686241	346865	464774
18	18	sp|P15144|AMPN_HUMAN	N/A	N/A	Aminopeptidase N OS=Homo sapiens OX=9606 GN=ANPEP PE=1 SV=4	TRUE	2.25311e+06	756744	1.34447e+06	408587	441079	136387	152146	1.0862e+06	114092	810721	678427	232394
19	19	sp|P01871|IGHM_HUMAN	N/A	N/A	Immunoglobulin heavy constant mu OS=Homo sapiens OX=9606 GN=IGHM PE=1 SV=4	TRUE	7.47591e+06	1.32578e+06	3.39791e+06	7.41465e+06	5.30934e+07	8.42055e+06	4.76471e+07	3.07578e+06	5.85547e+06	2.49817e+07	1.63836e+07	2.30363e+07
20	20	sp|P01009|A1AT_HUMAN	N/A	N/A	Alpha-1-antitrypsin OS=Homo sapiens OX=9606 GN=SERPINA1 PE=1 SV=3	TRUE	427416	208252	177139	253168	153183	284527	168354	184604	305350	516369	312108	302723
21	21	sp|P02774|VTDB_HUMAN	N/A	N/A	Vitamin D-binding protein OS=Homo sapiens OX=9606 GN=GC PE=1 SV=2	TRUE	1.60213e+06	1.33759e+06	769702	930516	610398	388348	720052	565691	321044	1.6913e+06	2.35376e+06	1.94985e+06
22	22	sp|P0DOX2|IGA2_HUMAN	N/A	N/A	Immunoglobulin alpha-2 heavy chain OS=Homo sapiens OX=9606 PE=1 SV=2	TRUE	618051	1.76648e+06	133480	1.03671e+07	1.82892e+07	5.04523e+06	1.32109e+06	8.78272e+06	2.83888e+06	4.2962e+07	4.02765e+07	4.41929e+07
23	23	sp|P01011|AACT_HUMAN	N/A	N/A	Alpha-1-antichymotrypsin OS=Homo sapiens OX=9606 GN=SERPINA3 PE=1 SV=2	TRUE	1.90444e+07	1.53096e+06	4.61457e+06	1.43744e+07	2.56205e+07	1.23481e+07	6.82217e+06	8.77024e+06	3.45219e+07	3.97716e+06	249529	177739
24	24	sp|P49327|FAS_HUMAN	N/A	N/A	Fatty acid synthase OS=Homo sapiens OX=9606 GN=FASN PE=1 SV=3	TRUE	1.69323e+06	825099	3.03621e+06	598751	856566	850889	543596	9.697e+06	3.49167e+06	748195	752642	431603
25	25	sp|P63261|ACTG_HUMAN	N/A	N/A	Actin, cytoplasmic 2 OS=Homo sapiens OX=9606 GN=ACTG1 PE=1 SV=1	TRUE	759768	6.85165e+06	845968	816218	3.24653e+06	1.21087e+06	3.54114e+06	5.7528e+06	5.25905e+06	3.26131e+06	478663	119919
26	26	sp|Q08380|LG3BP_HUMAN	N/A	N/A	Galectin-3-binding protein OS=Homo sapiens OX=9606 GN=LGALS3BP PE=1 SV=1	TRUE	2.483e+06	5.71209e+06	1.26476e+06	365776	179754	355838	111556	230621	191375	739947	459733	217194
27	27	sp|P25311|ZA2G_HUMAN	N/A	N/A	Zinc-alpha-2-glycoprotein OS=Homo sapiens OX=9606 GN=AZGP1 PE=1 SV=2	TRUE	1.56308e+06	3.20564e+07	2.86943e+06	524205	140147	130104	164462	363395	331268	855057	312428	605389
28	28	sp|P08571|CD14_HUMAN	N/A	N/A	Monocyte differentiation antigen CD14 OS=Homo sapiens OX=9606 GN=CD14 PE=1 SV=2	TRUE	1.75644e+07	5.00684e+06	1.84806e+07	9.86046e+06	1.22508e+07	2.72236e+07	1.0825e+07	4.11494e+07	2.32536e+07	2.28684e+06	1.0725e+07	1.40618e+06
29	29	sp|O43490|PROM1_HUMAN	N/A	N/A	Prominin-1 OS=Homo sapiens OX=9606 GN=PROM1 PE=1 SV=1	TRUE	415683	1.02941e+06	300578	619534	855840	349967	807045	961403	788302	1.22168e+06	1.7594e+06	756076
30	30	sp|P0DOX5|IGG1_HUMAN	N/A	N/A	Immunoglobulin gamma-1 heavy chain OS=Homo sapiens OX=9606 PE=1 SV=2	TRUE	405557	3.33374e+06	301175	505576	2.68147e+06	885575	293745	703499	524571	9.09988e+06	2.09663e+06	2.68197e+06
31	31	sp|P06733|ENOA_HUMAN	N/A	N/A	Alpha-enolase OS=Homo sapiens OX=9606 GN=ENO1 PE=1 SV=2	TRUE	427246	1.03513e+06	547034	238583	209103	142108	273260	415281	196322	116700	141591	439469
32	32	sp|P04003|C4BPA_HUMAN	N/A	N/A	C4b-binding protein alpha chain OS=Homo sapiens OX=9606 GN=C4BPA PE=1 SV=2	TRUE	368106	742892	695298	883844	1.96262e+06	863159	1.35902e+06	1.21485e+06	3.46123e+06	2.81556e+07	1.35414e+06	1.50859e+07
33	33	sp|P02750|A2GL_HUMAN	N/A	N/A	Leucine-rich alpha-2-glycoprotein OS=Homo sapiens OX=9606 GN=LRG1 PE=1 SV=2	TRUE	1.34444e+07	1.71438e+07	8.70141e+06	1.23634e+07	3.8683e+07	1.33573e+07	1.92439e+06	1.37047e+07	6.12447e+06	5.59675e+07	4.26082e+06	4.18383e+07
34	34	sp|Q96S86|HPLN3_HUMAN	N/A	N/A	Hyaluronan and proteoglycan link protein 3 OS=Homo sapiens OX=9606 GN=HAPLN3 PE=2 SV=1	TRUE	1.17664e+06	1.05541e+06	475701	214553	139048	195283	243905	408223	207852	490298	220283	339314
35	35	sp|P05067|A4_HUMAN	N/A	N/A	Amyloid-beta precursor protein OS=Homo sapiens OX=9606 GN=APP PE=1 SV=3	TRUE	161770	351514	80487.9	36914	66275.3	29188.4	44610.1	110176	36919.4	84907.2	74868.3	170892
36	36	sp|P0DOX7|IGK_HUMAN	N/A	N/A	Immunoglobulin kappa light chain OS=Homo sapiens OX=9606 GN=IGK PE=1 SV=1	TRUE	6775.03	15298.9	18226.6	4269.14	5824.41	15110.6	15788.8	15905.1	18263.2	27013.5	30565.2	33417.4
37	37	sp|Q9Y240|CLC11_HUMAN	N/A	N/A	C-type lectin domain family 11 member A OS=Homo sapiens OX=9606 GN=CLEC11A PE=1 SV=1	TRUE	3.00402e+06	1.76427e+06	324795	3.77313e+06	4.10623e+06	858097	6.33667e+06	337386	600271	9.37175e+06	5.6584e+06	1.5199e+06
38	38	sp|P36222|CH3L1_HUMAN	N/A	N/A	Chitinase-3-like protein 1 OS=Homo sapiens OX=9606 GN=CHI3L1 PE=1 SV=2	TRUE	502276	2.87078e+06	329740	163596	128756	163144	96812.7	206250	290461	180979	217550	566858
39	39	sp|P06858|LIPL_HUMAN	N/A	N/A	Lipoprotein lipase OS=Homo sapiens OX=9606 GN=LPL PE=1 SV=1	TRUE	1.09658e+07	669435	5.54117e+06	3.22508e+06	1.5491e+06	5.93692e+06	1.77641e+06	2.12346e+06	2.54322e+06	580683	765688	209780
40	40	sp|P15291|B4GT1_HUMAN	N/A	N/A	Beta-1,4-galactosyltransferase 1 OS=Homo sapiens OX=9606 GN=B4GALT1 PE=1 SV=5	TRUE	6.89797e+06	9.13594e+06	4.14322e+06	1.15639e+07	9.68135e+06	5.35703e+06	1.0846e+07	1.79438e+06	3.10781e+06	1.22432e+06	1.10848e+07	1.48817e+06
41	41	sp|Q9NZ08|ERAP1_HUMAN	N/A	N/A	Endoplasmic reticulum aminopeptidase 1 OS=Homo sapiens OX=9606 GN=ERAP1 PE=1 SV=3	TRUE	675204	1.34247e+06	177897	559047	577367	92116.4	792594	198294	108140	558352	275803	343087
42	42	sp|P00709|LALBA_HUMAN	N/A	N/A	Alpha-lactalbumin OS=Homo sapiens OX=9606 GN=LALBA PE=1 SV=1	TRUE	295041	127620	408406	161394	2.5269e+07	216668	206635	151279	227637	432061	226769	7.23255e+07
43	43	sp|P01876|IGHA1_HUMAN	N/A	N/A	Immunoglobulin heavy constant alpha 1 OS=Homo sapiens OX=9606 GN=IGHA1 PE=1 SV=2	TRUE	6.87308e+07	1.87624e+08	1.53628e+07	1.13897e+07	440426	6.67988e+06	7.7236e+06	2.32704e+08	2.29092e+06	3.37246e+08	5.33184e+08	1.74799e+08
44	44	sp|O00391|QSOX1_HUMAN	N/A	N/A	Sulfhydryl oxidase 1 OS=Homo sapiens OX=9606 GN=QSOX1 PE=1 SV=3	TRUE	1.93167e+06	309281	2.0515e+06	232014	249218	409618	166846	716040	1.14698e+06	341414	233449	287254
45	45	sp|Q6UX06|OLFM4_HUMAN	N/A	N/A	Olfactomedin-4 OS=Homo sapiens OX=9606 GN=OLFM4 PE=1 SV=1	TRUE	647448	2.68874e+06	54991.7	3.18519e+06	727528	115693	178485	283365	721627	229456	2.33209e+06	190075
46	46	sp|Q14515|SPRL1_HUMAN	N/A	N/A	SPARC-like protein 1 OS=Homo sapiens OX=9606 GN=SPARCL1 PE=1 SV=2	TRUE	722136	301660	670165	1.33867e+06	753230	581427	215546	1.03635e+06	624798	1.15186e+06	202853	132120
47	47	sp|P01591|IGJ_HUMAN	N/A	N/A	Immunoglobulin J chain OS=Homo sapiens OX=9606 GN=JCHAIN PE=1 SV=4	TRUE	7.57243e+07	3.5843e+08	1.20561e+07	1.60241e+07	423137	5.80602e+06	1.25292e+07	3.01397e+06	3.42721e+06	4.64679e+06	1.37871e+08	3.41394e+06
48	48	sp|P0DOY3|IGLC3_HUMAN	N/A	N/A	Immunoglobulin lambda constant 3 OS=Homo sapiens OX=9606 GN=IGLC3 PE=1 SV=1	TRUE	60968.8	244943	45224.6	77437.3	31297.5	48566.6	33356.4	581685	36799.4	166332	168547	119447
49	49	sp|P05814|CASB_HUMAN	N/A	N/A	Beta-casein OS=Homo sapiens OX=9606 GN=CSN2 PE=1 SV=4	TRUE	855678	1.60825e+06	823455	4.37313e+07	2.4326e+07	1.27055e+08	1.88138e+07	5.4688e+06	8.04764e+07	2.28179e+06	158724	172582
50	50	sp|Q12841|FSTL1_HUMAN	N/A	N/A	Follistatin-related protein 1 OS=Homo sapiens OX=9606 GN=FSTL1 PE=1 SV=1	TRUE	1.07331e+06	1.02145e+06	233612	338556	194738	134826	315667	102346	100336	294313	194295	275144
51	51	sp|Q6WN34|CRDL2_HUMAN	N/A	N/A	Chordin-like protein 2 OS=Homo sapiens OX=9606 GN=CHRDL2 PE=1 SV=1	TRUE	31105.5	145484	32603.9	40068.9	95282.4	12567.1	38298.4	329632	122139	111797	54982	83895.6
52	52	sp|P04406|G3P_HUMAN	N/A	N/A	Glyceraldehyde-3-phosphate dehydrogenase OS=Homo sapiens OX=9606 GN=GAPDH PE=1 SV=3	TRUE	697270	1.80658e+06	553389	666430	3.09141e+06	871197	1.93599e+06	1.68464e+06	1.3772e+06	593068	569560	398276
53	53	sp|P01133|EGF_HUMAN	N/A	N/A	Pro-epidermal growth factor OS=Homo sapiens OX=9606 GN=EGF PE=1 SV=2	TRUE	584748	515697	214396	417059	372333	428924	561017	541052	331131	856351	529515	611202
54	54	sp|P36955|PEDF_HUMAN	N/A	N/A	Pigment epithelium-derived factor OS=Homo sapiens OX=9606 GN=SERPINF1 PE=1 SV=4	TRUE	336702	392343	297739	370911	283970	352758	349479	174016	273684	926717	617371	691603
55	55	sp|P12821|ACE_HUMAN	N/A	N/A	Angiotensin-converting enzyme OS=Homo sapiens OX=9606 GN=ACE PE=1 SV=1	TRUE	256221	397734	125572	264877	118294	345123	716925	699911	328937	1.27567e+06	490494	568044
56	56	sp|O00468|AGRIN_HUMAN	N/A	N/A	Agrin OS=Homo sapiens OX=9606 GN=AGRN PE=1 SV=6	TRUE	281234	724258	97709.2	191731	99053.8	122320	83300.1	73171.7	101388	384604	134719	66464.8
57	57	sp|P12273|PIP_HUMAN	N/A	N/A	Prolactin-inducible protein OS=Homo sapiens OX=9606 GN=PIP PE=1 SV=1	TRUE	6.67157e+06	3.03306e+07	4.83125e+06	2.51106e+06	109047	601047	1.1865e+06	923021	1.25391e+06	1.6868e+07	5.48043e+06	662894
58	58	sp|Q9HC84|MUC5B_HUMAN	N/A	N/A	Mucin-5B OS=Homo sapiens OX=9606 GN=MUC5B PE=1 SV=3	TRUE	899769	2.07152e+06	168125	317432	127586	374609	456258	290841	443985	847220	232428	1.02794e+06
59	59	sp|Q13410|BT1A1_HUMAN	N/A	N/A	Butyrophilin subfamily 1 member A1 OS=Homo sapiens OX=9606 GN=BTN1A1 PE=1 SV=3	TRUE	1.53783e+06	1.828e+06	3.29557e+06	842549	1.57348e+06	5.66051e+06	1.46608e+06	8.49556e+06	6.51412e+06	2.819e+06	2.68283e+06	483820
60	60	sp|P04075|ALDOA_HUMAN	N/A	N/A	Fructose-bisphosphate aldolase A OS=Homo sapiens OX=9606 GN=ALDOA PE=1 SV=2	TRUE	190217	501370	158511	125747	253546	195737	192067	317188	430485	349309	89452.4	158809
61	61	sp|P47710|CASA1_HUMAN	N/A	N/A	Alpha-S1-casein OS=Homo sapiens OX=9606 GN=CSN1S1 PE=1 SV=1	TRUE	1.00481e+07	1.19933e+07	3.50135e+07	1.32795e+07	966977	4.524e+06	9.01187e+06	2.11139e+07	8.92695e+06	1.90554e+07	2.36376e+07	221330
62	62	sp|P22897|MRC1_HUMAN	N/A	N/A	Macrophage mannose receptor 1 OS=Homo sapiens OX=9606 GN=MRC1 PE=1 SV=1	TRUE	770645	421469	596370	188246	95686.7	190115	215957	203390	2.49797e+06	632944	117612	201224
63	63	sp|P01859|IGHG2_HUMAN	N/A	N/A	Immunoglobulin heavy constant gamma 2 OS=Homo sapiens OX=9606 GN=IGHG2 PE=1 SV=2	TRUE	437101	3.19818e+06	364530	670222	202967	959206	406015	481520	792749	3.36766e+06	477744	466390
64	64	sp|P13647|K2C5_HUMAN	N/A	N/A	Keratin, type II cytoskeletal 5 OS=Homo sapiens OX=9606 GN=KRT5 PE=1 SV=3	TRUE	184772	69098	246987	57773.1	63522.9	31794.9	86114.9	27239.2	55393.2	427667	114516	186967
65	65	sp|P12814|ACTN1_HUMAN	N/A	N/A	Alpha-actinin-1 OS=Homo sapiens OX=9606 GN=ACTN1 PE=1 SV=2	TRUE	83960.6	86478.9	26918.8	39243.3	38360.5	45523.3	28751	35419	49189.8	142295	184687	264059
66	66	sp|P10586|PTPRF_HUMAN	N/A	N/A	Receptor-type tyrosine-protein phosphatase F OS=Homo sapiens OX=9606 GN=PTPRF PE=1 SV=2	TRUE	423852	265960	328350	245775	127799	287299	218558	205698	413197	399647	279585	231219
67	67	sp|Q86YZ3|HORN_HUMAN	N/A	N/A	Hornerin OS=Homo sapiens OX=9606 GN=HRNR PE=1 SV=2	TRUE	67489.9	59890.1	89962.7	25366.6	67287.4	71276.2	19175	43602.7	48852.9	135679	49681.1	67098.6
68	68	sp|P07602|SAP_HUMAN	N/A	N/A	Prosaposin OS=Homo sapiens OX=9606 GN=PSAP PE=1 SV=2	TRUE	3.36866e+06	2.52913e+06	2.69193e+06	3.7634e+06	2.01135e+06	4.8587e+06	624814	4.41553e+06	2.55758e+06	702094	114766	386109
69	69	sp|O14786|NRP1_HUMAN	N/A	N/A	Neuropilin-1 OS=Homo sapiens OX=9606 GN=NRP1 PE=1 SV=3	TRUE	314001	552500	216883	404571	423112	149497	202083	175369	147939	882512	1.42934e+06	380125
70	70	sp|P23280|CAH6_HUMAN	N/A	N/A	Carbonic anhydrase 6 OS=Homo sapiens OX=9606 GN=CA6 PE=1 SV=3	TRUE	1.26526e+07	5.76203e+06	6.91639e+06	834738	57214.2	199019	149449	192253	392288	90377.1	84768.8	163104
71	71	sp|P05090|APOD_HUMAN	N/A	N/A	Apolipoprotein D OS=Homo sapiens OX=9606 GN=APOD PE=1 SV=1	TRUE	361522	4.64554e+07	487091	1.50303e+06	1.45479e+06	214076	391344	337610	318256	2.80619e+08	558674	1.16511e+07
72	72	sp|P10451|OSTP_HUMAN	N/A	N/A	Osteopontin OS=Homo sapiens OX=9606 GN=SPP1 PE=1 SV=1	TRUE	71043.7	660473	36178.3	72046.2	806378	148070	72546.5	690167	150075	657744	200884	76996.3
73	73	sp|P02649|APOE_HUMAN	N/A	N/A	Apolipoprotein E OS=Homo sapiens OX=9606 GN=APOE PE=1 SV=1	TRUE	119885	195412	74423.7	58000.1	112655	47090.6	37164.6	57767.3	101153	182919	78291.6	102579
74	74	sp|P00738|HPT_HUMAN	N/A	N/A	Haptoglobin OS=Homo sapiens OX=9606 GN=HP PE=1 SV=1	TRUE	147867	204197	235760	279545	133995	57774.6	91824	94609	68845.8	305383	313733	253901
75	75	sp|P50395|GDIB_HUMAN	N/A	N/A	Rab GDP dissociation inhibitor beta OS=Homo sapiens OX=9606 GN=GDI2 PE=1 SV=2	TRUE	174366	69551.3	233804	71306.8	161530	144833	98479.8	375399	382891	171708	142808	95209.4
76	76	sp|P00558|PGK1_HUMAN	N/A	N/A	Phosphoglycerate kinase 1 OS=Homo sapiens OX=9606 GN=PGK1 PE=1 SV=3	TRUE	134871	542466	229113	143578	23050.1	23461.7	46891.1	50338.2	103315	68726.9	37331.8	69366.6
77	77	sp|P04004|VTNC_HUMAN	N/A	N/A	Vitronectin OS=Homo sapiens OX=9606 GN=VTN PE=1 SV=1	TRUE	35663	32405.6	2820.25	9094.38	5834.07	3430.27	4484.78	11135.7	11396.6	12278.6	8289.96	6817.26
78	78	sp|P05413|FABPH_HUMAN	N/A	N/A	Fatty acid-binding protein, heart OS=Homo sapiens OX=9606 GN=FABP3 PE=1 SV=4	TRUE	1.08267e+06	538514	2.87005e+06	1.01305e+06	202006	1.95529e+06	124400	6.2891e+06	6.65833e+06	148479	177465	197329
79	79	sp|O00462|MANBA_HUMAN	N/A	N/A	Beta-mannosidase OS=Homo sapiens OX=9606 GN=MANBA PE=1 SV=3	TRUE	160346	183234	81327.1	336671	300485	583293	106439	97134.2	126025	209141	110742	77091.2
80	80	sp|P01034|CYTC_HUMAN	N/A	N/A	Cystatin-C OS=Homo sapiens OX=9606 GN=CST3 PE=1 SV=1	TRUE	103342	516077	156488	346917	144062	265463	41909.3	141149	5813.91	572161	605158	167310
81	81	sp|P61626|LYSC_HUMAN	N/A	N/A	Lysozyme C OS=Homo sapiens OX=9606 GN=LYZ PE=1 SV=1	TRUE	4.66303e+06	3.29368e+06	6.0187e+06	2.85957e+06	217377	3.07676e+06	629576	3.97319e+06	1.05766e+07	823527	2.44605e+06	2.06059e+06
82	82	sp|O00584|RNT2_HUMAN	N/A	N/A	Ribonuclease T2 OS=Homo sapiens OX=9606 GN=RNASET2 PE=1 SV=2	TRUE	384361	257504	220219	750464	911361	1.24392e+06	1.35302e+06	367564	960919	1.75217e+06	1.34236e+06	1.71532e+06
83	83	sp|Q9H173|SIL1_HUMAN	N/A	N/A	Nucleotide exchange factor SIL1 OS=Homo sapiens OX=9606 GN=SIL1 PE=1 SV=1	TRUE	933343	382671	836125	182577	66835.3	118981	63707.5	152710	330999	275337	82887.1	203765
84	84	sp|Q14697|GANAB_HUMAN	N/A	N/A	Neutral alpha-glucosidase AB OS=Homo sapiens OX=9606 GN=GANAB PE=1 SV=3	TRUE	382475	78611.8	239034	290056	134829	209045	156406	298104	371555	138293	130410	120941
85	85	sp|P05156|CFAI_HUMAN	N/A	N/A	Complement factor I OS=Homo sapiens OX=9606 GN=CFI PE=1 SV=2	TRUE	107554	109469	41496.5	92101.5	87538.2	34370.8	68973.3	97385.4	46304.2	208285	145248	167009
86	86	sp|P02763|A1AG1_HUMAN	N/A	N/A	Alpha-1-acid glycoprotein 1 OS=Homo sapiens OX=9606 GN=ORM1 PE=1 SV=1	TRUE	1.0389e+06	1.58632e+06	1.51266e+06	36538.3	40856.3	24568.4	43789.7	29573.7	47224.9	63015.9	70181.2	110188
87	87	sp|O00560|SDCB1_HUMAN	N/A	N/A	Syntenin-1 OS=Homo sapiens OX=9606 GN=SDCBP PE=1 SV=1	TRUE	49155.2	318062	29116.5	152775	392861	128253	157646	64175.4	80867.9	632072	732391	456151
88	88	sp|Q24JP5|T132A_HUMAN	N/A	N/A	Transmembrane protein 132A OS=Homo sapiens OX=9606 GN=TMEM132A PE=1 SV=1	TRUE	149958	98805.8	41164.3	152448	181120	94044.7	325517	106139	118077	387079	247927	119835
89	89	sp|P68871|HBB_HUMAN	N/A	N/A	Hemoglobin subunit beta OS=Homo sapiens OX=9606 GN=HBB PE=1 SV=2	TRUE	222738	210252	410697	5.58542e+06	269601	101412	92045.4	67993.2	166041	225480	150409	105211
90	90	sp|P00751|CFAB_HUMAN	N/A	N/A	Complement factor B OS=Homo sapiens OX=9606 GN=CFB PE=1 SV=2	TRUE	384929	162782	128677	67378	48593.4	92455.3	91193.4	92708.4	49134.7	249099	91672.6	148272
91	91	sp|P07498|CASK_HUMAN	N/A	N/A	Kappa-casein OS=Homo sapiens OX=9606 GN=CSN3 PE=1 SV=3	TRUE	8.55712e+07	5.40865e+06	8.60801e+07	4.92904e+08	6.96549e+08	6.50139e+08	8.66129e+08	7.89452e+08	7.5092e+08	3.43479e+07	1.97391e+08	1.02464e+06
92	92	sp|P01019|ANGT_HUMAN	N/A	N/A	Angiotensinogen OS=Homo sapiens OX=9606 GN=AGT PE=1 SV=1	TRUE	14424	16848.1	4433.03	38779	40468.4	6722.85	14471	9938.2	12403.3	57156.9	19779.1	24310.3
93	93	sp|P98160|PGBM_HUMAN	N/A	N/A	Basement membrane-specific heparan sulfate proteoglycan core protein OS=Homo sapiens OX=9606 GN=HSPG2 PE=1 SV=4	TRUE	171906	88088.9	179070	61947.7	23187.9	21851	44380.7	88331.9	60573.3	86906.3	78262.2	123703
94	94	sp|P02765|FETUA_HUMAN	N/A	N/A	Alpha-2-HS-glycoprotein OS=Homo sapiens OX=9606 GN=AHSG PE=1 SV=2	TRUE	804964	681144	635068	34298.4	173442	39990.6	112465	42027.4	53996.9	52961.4	189178	58415.2
95	95	sp|Q03167|TGBR3_HUMAN	N/A	N/A	Transforming growth factor beta receptor type 3 OS=Homo sapiens OX=9606 GN=TGFBR3 PE=1 SV=3	TRUE	311669	140549	66807.7	344374	62962.5	95656.9	192354	52102.8	90948.1	169130	199182	163551
96	96	sp|P02647|APOA1_HUMAN	N/A	N/A	Apolipoprotein A-I OS=Homo sapiens OX=9606 GN=APOA1 PE=1 SV=1	TRUE	2620.24	12921.2	15911	9643.33	8072.1	12967.9	6892.69	11405.9	3444.92	49169	19608.1	48650.8
97	97	sp|Q99102|MUC4_HUMAN	N/A	N/A	Mucin-4 OS=Homo sapiens OX=9606 GN=MUC4 PE=1 SV=4	TRUE	60734.4	111319	109367	11957.1	53006.9	54283.4	39130.3	70174.5	97940.4	46686.8	67670.9	156826
98	98	sp|P49788|TIG1_HUMAN	N/A	N/A	Retinoic acid receptor responder protein 1 OS=Homo sapiens OX=9606 GN=RARRES1 PE=1 SV=2	TRUE	113425	308596	72691.5	113771	253404	82683.2	98851.4	254492	136502	355516	212889	160103
99	99	sp|Q96DA0|ZG16B_HUMAN	N/A	N/A	Zymogen granule protein 16 homolog B OS=Homo sapiens OX=9606 GN=ZG16B PE=1 SV=3	TRUE	1.75986e+06	2.38262e+06	3.18245e+06	1.35542e+06	24768.6	121837	89933.8	87805	131529	44877	41717	104857
100	100	sp|Q6PCB0|VWA1_HUMAN	N/A	N/A	von Willebrand factor A domain-containing protein 1 OS=Homo sapiens OX=9606 GN=VWA1 PE=1 SV=1	TRUE	210909	189268	245579	307835	1.10328e+06	219158	301210	116202	29645.8	236755	264334	79255.2
101	101	sp|P15941|MUC1_HUMAN	N/A	N/A	Mucin-1 OS=Homo sapiens OX=9606 GN=MUC1 PE=1 SV=3	TRUE	790849	840328	1.64795e+06	704909	578333	354969	741088	239959	180279	246874	78656.6	339298
102	102	sp|P06396|GELS_HUMAN	N/A	N/A	Gelsolin OS=Homo sapiens OX=9606 GN=GSN PE=1 SV=1	TRUE	105683	549054	246715	129012	88459.4	94403.4	105103	186338	193112	294936	235923	260701
103	103	sp|P19440|GGT1_HUMAN	N/A	N/A	Glutathione hydrolase 1 proenzyme OS=Homo sapiens OX=9606 GN=GGT1 PE=1 SV=2	TRUE	651763	362873	525164	1.42484e+06	1.29682e+06	1.16712e+06	2.20583e+06	1.24125e+06	1.87372e+06	4.50732e+06	2.40902e+06	1.29408e+06
104	104	sp|P07195|LDHB_HUMAN	N/A	N/A	L-lactate dehydrogenase B chain OS=Homo sapiens OX=9606 GN=LDHB PE=1 SV=2	TRUE	16632.9	35810.1	28780.4	19069.7	7053.7	22476.6	8694.05	45800.4	57531.3	26407	17990	29766.8
105	105	sp|P62258|1433E_HUMAN	N/A	N/A	14-3-3 protein epsilon OS=Homo sapiens OX=9606 GN=YWHAE PE=1 SV=1	TRUE	20620.2	52099.1	12610.2	54989.1	143172	13007.8	19393.4	60485.6	27073	5849.74	5133.08	9556.1
106	106	sp|P02766|TTHY_HUMAN	N/A	N/A	Transthyretin OS=Homo sapiens OX=9606 GN=TTR PE=1 SV=1	TRUE	48889.1	169854	47421.1	52642.5	5484.94	46516.6	10765.6	12084.5	32090	109747	59155.7	64519
107	107	sp|P01023|A2MG_HUMAN	N/A	N/A	Alpha-2-macroglobulin OS=Homo sapiens OX=9606 GN=A2M PE=1 SV=3	TRUE	113044	111067	60269.8	139753	39862.2	43174.8	29816	15458.1	26465.7	106313	140869	117165
108	108	sp|Q99541|PLIN2_HUMAN	N/A	N/A	Perilipin-2 OS=Homo sapiens OX=9606 GN=PLIN2 PE=1 SV=2	TRUE	250338	136163	134910	183941	130174	347340	186213	451392	1.14555e+06	416433	303642	290631
109	109	sp|Q9GZM7|TINAL_HUMAN	N/A	N/A	Tubulointerstitial nephritis antigen-like OS=Homo sapiens OX=9606 GN=TINAGL1 PE=1 SV=1	TRUE	54690.6	157503	77404.4	42624.1	17609.2	223819	31561.8	72675.4	214500	158236	100919	146587
110	110	sp|Q13228|SBP1_HUMAN	N/A	N/A	Methanethiol oxidase OS=Homo sapiens OX=9606 GN=SELENBP1 PE=1 SV=2	TRUE	655945	494219	625756	419630	351295	181342	237393	667789	556640	240400	430834	445298
111	111	sp|P02790|HEMO_HUMAN	N/A	N/A	Hemopexin OS=Homo sapiens OX=9606 GN=HPX PE=1 SV=2	TRUE	197174	179840	145222	370446	526571	393333	520343	43441.7	72496.1	91984	616326	8.41849e+06
112	112	sp|P0DOX8|IGL1_HUMAN	N/A	N/A	Immunoglobulin lambda-1 light chain OS=Homo sapiens OX=9606 PE=1 SV=1	TRUE	5941.97	3416	2350.82	9033.32	3375.28	3967.48	3468.67	23599	11614	10744	17120	7072.88
113	113	sp|O75888|TNF13_HUMAN	N/A	N/A	Tumor necrosis factor ligand superfamily member 13 OS=Homo sapiens OX=9606 GN=TNFSF13 PE=1 SV=1	TRUE	51478.2	18976.9	4539.98	9438.63	7315.75	19241.6	38875.2	78878.4	17057.6	9318.74	50331.3	22416
114	114	sp|P05155|IC1_HUMAN	N/A	N/A	Plasma protease C1 inhibitor OS=Homo sapiens OX=9606 GN=SERPING1 PE=1 SV=2	TRUE	142382	136104	223197	154593	172621	369526	206158	188175	539505	303040	79593.4	246445
115	115	sp|O15232|MATN3_HUMAN	N/A	N/A	Matrilin-3 OS=Homo sapiens OX=9606 GN=MATN3 PE=1 SV=2	TRUE	650531	311780	462794	298567	151029	950162	136770	1.69481e+06	1.46278e+06	168248	295572	98174.9
116	116	sp|P14618|KPYM_HUMAN	N/A	N/A	Pyruvate kinase PKM OS=Homo sapiens OX=9606 GN=PKM PE=1 SV=4	TRUE	61771.3	447817	85665.7	36837.5	63651.3	6144.9	40261.9	95068	18136.8	126167	52209	103751
117	117	sp|P62805|H4_HUMAN	N/A	N/A	Histone H4 OS=Homo sapiens OX=9606 GN=H4C1 PE=1 SV=2	TRUE	292182	1.54439e+07	347723	80506.3	246080	102913	140447	211292	184330	2.01944e+06	708179	353934
118	118	sp|P62937|PPIA_HUMAN	N/A	N/A	Peptidyl-prolyl cis-trans isomerase A OS=Homo sapiens OX=9606 GN=PPIA PE=1 SV=2	TRUE	13925.9	33258.6	124487	68707.5	82983.5	72230.2	40024.2	85098.9	36199.8	54230.3	13486.8	69278.9
119	119	sp|P07339|CATD_HUMAN	N/A	N/A	Cathepsin D OS=Homo sapiens OX=9606 GN=CTSD PE=1 SV=1	TRUE	218196	488096	110787	52863.1	17949.7	55276.2	24277.7	14321.4	62955.5	79462.1	58678.7	52677.6
120	120	sp|P80188|NGAL_HUMAN	N/A	N/A	Neutrophil gelatinase-associated lipocalin OS=Homo sapiens OX=9606 GN=LCN2 PE=1 SV=2	TRUE	19264.4	541646	65153.9	177787	155074	121372	230963	149720	205949	117323	151490	86957.5
121	121	sp|P13639|EF2_HUMAN	N/A	N/A	Elongation factor 2 OS=Homo sapiens OX=9606 GN=EEF2 PE=1 SV=4	TRUE	25227.9	76196.4	61290.8	9581.85	42191.6	17126.9	37871.6	199482	31149.7	58403.2	37037.6	70138.8
122	122	sp|P16671|CD36_HUMAN	N/A	N/A	Platelet glycoprotein 4 OS=Homo sapiens OX=9606 GN=CD36 PE=1 SV=2	TRUE	73142.3	30715.1	77952.7	46737.8	52953	71126.5	28053	36157.5	36795.9	161014	94556	120960
123	123	sp|P05109|S10A8_HUMAN	N/A	N/A	Protein S100-A8 OS=Homo sapiens OX=9606 GN=S100A8 PE=1 SV=1	TRUE	70597.3	2.18721e+06	74849.2	16487.5	25058.6	16337.8	49372	25335.5	41090.5	121813	28525.2	48062
124	124	sp|P51993|FUT6_HUMAN	N/A	N/A	4-galactosyl-N-acetylglucosaminide 3-alpha-L-fucosyltransferase FUT6 OS=Homo sapiens OX=9606 GN=FUT6 PE=1 SV=1	TRUE	40272	36107.4	30672.3	52424.7	11396.7	16847.6	34654.9	28596.3	36742.6	78580.9	20533.8	56962.6
125	125	sp|P02751|FINC_HUMAN	N/A	N/A	Fibronectin OS=Homo sapiens OX=9606 GN=FN1 PE=1 SV=5	TRUE	7107.25	13871.7	27554.2	9163.78	13660.5	21034.9	11458.7	5164.05	30872.2	66220.7	24041.4	87096.3
126	126	sp|Q5VTE0|EF1A3_HUMAN	N/A	N/A	Putative elongation factor 1-alpha-like 3 OS=Homo sapiens OX=9606 GN=EEF1A1P5 PE=5 SV=1	TRUE	70088.8	42535	56620.1	29889.9	25816.2	29513.5	33632.7	66642.6	47366.6	191537	8626.52	82235.1
127	127	sp|P23528|COF1_HUMAN	N/A	N/A	Cofilin-1 OS=Homo sapiens OX=9606 GN=CFL1 PE=1 SV=3	TRUE	35531.8	454376	25646.5	178295	104339	45994.1	60149.6	189769	62576	49012.6	465862	64544.1
128	128	sp|P07737|PROF1_HUMAN	N/A	N/A	Profilin-1 OS=Homo sapiens OX=9606 GN=PFN1 PE=1 SV=2	TRUE	47959	395943	47323.6	216540	793835	244992	18287.9	1.20415e+06	609936	2.7472e+06	857467	717736
129	129	sp|P08779|K1C16_HUMAN	N/A	N/A	Keratin, type I cytoskeletal 16 OS=Homo sapiens OX=9606 GN=KRT16 PE=1 SV=4	TRUE	99805.9	28586.6	95777	35557.2	76549.2	21185.3	384929	105239	50838	60042.9	126176	56380.9
130	130	sp|P21926|CD9_HUMAN	N/A	N/A	CD9 antigen OS=Homo sapiens OX=9606 GN=CD9 PE=1 SV=4	TRUE	378936	481399	483724	38179.9	23518.1	28598.2	22472.6	54108.3	67476.1	71991	38973.3	58214.4
131	131	sp|P26038|MOES_HUMAN	N/A	N/A	Moesin OS=Homo sapiens OX=9606 GN=MSN PE=1 SV=3	TRUE	51614.9	474707	90287.4	14064.5	117575	287333	72251.5	37523.2	56533.8	126018	38265	70336.2
132	132	sp|Q02818|NUCB1_HUMAN	N/A	N/A	Nucleobindin-1 OS=Homo sapiens OX=9606 GN=NUCB1 PE=1 SV=4	TRUE	46866.5	72940.7	281622	205947	49550.2	28323.6	62858.5	75114.3	113803	73498.1	112571	188572
133	133	sp|Q8N474|SFRP1_HUMAN	N/A	N/A	Secreted frizzled-related protein 1 OS=Homo sapiens OX=9606 GN=SFRP1 PE=1 SV=1	TRUE	206899	120472	106594	27628	105967	37043.1	34021.5	21769.7	21003.4	49737.8	17237.2	30164.2
134	134	sp|P55058|PLTP_HUMAN	N/A	N/A	Phospholipid transfer protein OS=Homo sapiens OX=9606 GN=PLTP PE=1 SV=1	TRUE	3925.82	10304.9	5020.6	4575.94	4074.78	9395.48	5390.74	9475.8	4014.03	25507.9	15866.9	15597.5
135	135	sp|Q92876|KLK6_HUMAN	N/A	N/A	Kallikrein-6 OS=Homo sapiens OX=9606 GN=KLK6 PE=1 SV=1	TRUE	395806	287576	120738	48883	55821.6	17176.1	55395.9	43793.7	55142.6	72335.8	86135.1	47393.4
136	136	sp|P30740|ILEU_HUMAN	N/A	N/A	Leukocyte elastase inhibitor OS=Homo sapiens OX=9606 GN=SERPINB1 PE=1 SV=1	TRUE	10675.8	7141.17	2898.46	42686.6	167670	7487.85	10268.2	28629.4	14557.4	11109.1	60286.3	8034.84
137	137	sp|P07900|HS90A_HUMAN	N/A	N/A	Heat shock protein HSP 90-alpha OS=Homo sapiens OX=9606 GN=HSP90AA1 PE=1 SV=5	TRUE	96231.7	281319	160292	14363.5	8938.31	9702.23	24882.6	17844.9	25274.9	159090	24511.5	525611
138	138	sp|Q04695|K1C17_HUMAN	N/A	N/A	Keratin, type I cytoskeletal 17 OS=Homo sapiens OX=9606 GN=KRT17 PE=1 SV=2	TRUE	16104.8	13138.6	18884.1	1362.69	16183.6	22687.3	45677.2	11892	2612.41	33989.9	11782.9	7327.69
139	139	sp|Q9NZH0|GPC5B_HUMAN	N/A	N/A	G-protein coupled receptor family C group 5 member B OS=Homo sapiens OX=9606 GN=GPRC5B PE=2 SV=2	TRUE	122483	236336	79679.3	86646.7	121939	101922	196607	49230.6	194444	349765	329621	395055
140	140	sp|P13987|CD59_HUMAN	N/A	N/A	CD59 glycoprotein OS=Homo sapiens OX=9606 GN=CD59 PE=1 SV=1	TRUE	37618.4	109155	30962.6	28996.3	20882	22363.8	35680.9	32855.7	51237.9	101433	65628.5	59006.1
141	141	sp|P19971|TYPH_HUMAN	N/A	N/A	Thymidine phosphorylase OS=Homo sapiens OX=9606 GN=TYMP PE=1 SV=2	TRUE	1974.22	25082.9	1486.74	1829.42	3673.43	1707.97	2150.24	1984.66	3049.65	9950.41	3572	188413
142	142	sp|O43707|ACTN4_HUMAN	N/A	N/A	Alpha-actinin-4 OS=Homo sapiens OX=9606 GN=ACTN4 PE=1 SV=2	TRUE	119253	43160.1	11131.5	36816.6	26556.1	10275.4	36805.4	48527.2	7791.28	46968.6	39248.1	45042.5
143	143	sp|P01042|KNG1_HUMAN	N/A	N/A	Kininogen-1 OS=Homo sapiens OX=9606 GN=KNG1 PE=1 SV=2	TRUE	156563	173502	190471	163076	7877.64	29943.7	7511.12	106683	22402.4	217267	202079	23953.3
144	144	sp|Q14118|DAG1_HUMAN	N/A	N/A	Dystroglycan OS=Homo sapiens OX=9606 GN=DAG1 PE=1 SV=2	TRUE	168036	114098	79530.6	53628.8	23131.5	217787	48891.6	249016	230780	24862.4	26933.3	209968
145	145	sp|P62987|RL40_HUMAN	N/A	N/A	Ubiquitin-60S ribosomal protein L40 OS=Homo sapiens OX=9606 GN=UBA52 PE=1 SV=2	TRUE	21016.5	48996.1	49245.9	56392.5	65742.3	131058	101577	495924	355632	527089	252982	264062
146	146	sp|P69905|HBA_HUMAN	N/A	N/A	Hemoglobin subunit alpha OS=Homo sapiens OX=9606 GN=HBA1 PE=1 SV=2	TRUE	153839	192090	151173	3.3987e+06	209406	42000.6	72834.6	19152.5	55780	115523	106575	15532.1
147	147	sp|P08572|CO4A2_HUMAN	N/A	N/A	Collagen alpha-2(IV) chain OS=Homo sapiens OX=9606 GN=COL4A2 PE=1 SV=4	TRUE	136892	79786.5	204331	100279	71108	66411.4	32217.2	185471	281177	49014.7	62707.7	31974.9
148	148	sp|O43692|PI15_HUMAN	N/A	N/A	Peptidase inhibitor 15 OS=Homo sapiens OX=9606 GN=PI15 PE=1 SV=1	TRUE	64318.6	143305	36050.6	38832.5	18699.9	69398.5	30591.9	36153.4	36671.2	16022.3	16984.2	59834.5
149	149	sp|P01619|KV320_HUMAN	N/A	N/A	Immunoglobulin kappa variable 3-20 OS=Homo sapiens OX=9606 GN=IGKV3-20 PE=1 SV=2	TRUE	27352.5	2.40056e+07	42021.6	58152.3	30759.6	33230.7	142287	47518.6	16952.5	135924	149516	171808
150	150	sp|O75882|ATRN_HUMAN	N/A	N/A	Attractin OS=Homo sapiens OX=9606 GN=ATRN PE=1 SV=2	TRUE	101546	300761	103759	91590.8	83076.2	54779.7	26759	42175.7	89749.3	51467.7	26422	58734.8
151	151	sp|P01701|LV151_HUMAN	N/A	N/A	Immunoglobulin lambda variable 1-51 OS=Homo sapiens OX=9606 GN=IGLV1-51 PE=1 SV=2	TRUE	43170.5	12043.7	3987.26	5055.48	5321.36	21723.4	8937.74	7488.49	7341.91	16399	9478.91	24533.7
152	152	sp|Q8WVQ1|CANT1_HUMAN	N/A	N/A	Soluble calcium-activated nucleotidase 1 OS=Homo sapiens OX=9606 GN=CANT1 PE=1 SV=1	TRUE	237557	85382.4	50585	27197	402422	137710	733454	518500	390493	4.29239e+06	1.05511e+06	3.64528e+06
153	153	sp|P98164|LRP2_HUMAN	N/A	N/A	Low-density lipoprotein receptor-related protein 2 OS=Homo sapiens OX=9606 GN=LRP2 PE=1 SV=3	TRUE	135297	207340	130482	38549.5	117686	73327.9	56537.7	48439.6	69054.1	33537.8	19457	176591
154	154	sp|Q9Y5Y6|ST14_HUMAN	N/A	N/A	Suppressor of tumorigenicity 14 protein OS=Homo sapiens OX=9606 GN=ST14 PE=1 SV=2	TRUE	119913	71497.8	69264.2	84160.2	126243	40138.4	85492.2	58652	136591	65573.9	46518	166792
155	155	sp|P07355|ANXA2_HUMAN	N/A	N/A	Annexin A2 OS=Homo sapiens OX=9606 GN=ANXA2 PE=1 SV=2	TRUE	3619.75	9441.74	10522.6	4261.08	16359.9	7890.78	8785.54	13347	13425.2	13546.3	72742.4	47902.3
156	156	sp|A0A075B6K4|LV310_HUMAN	N/A	N/A	Immunoglobulin lambda variable 3-10 OS=Homo sapiens OX=9606 GN=IGLV3-10 PE=3 SV=2	TRUE	34001.4	43092.2	21975.7	71025.1	32685.1	25246.5	35863.3	73730.8	37272.3	1.34404e+06	53673.4	990990
157	157	sp|Q16651|PRSS8_HUMAN	N/A	N/A	Prostasin OS=Homo sapiens OX=9606 GN=PRSS8 PE=1 SV=1	TRUE	2.56483e+06	214756	187202	193979	62607	145820	245663	150169	254930	233805	230855	136326
158	158	sp|P09467|F16P1_HUMAN	N/A	N/A	Fructose-1,6-bisphosphatase 1 OS=Homo sapiens OX=9606 GN=FBP1 PE=1 SV=5	TRUE	25641.5	154747	112851	12422.9	15924.8	15977.7	8815.82	46218.2	73564.3	31458.8	22702.7	79690.9
159	159	sp|P0C0L4|CO4A_HUMAN	N/A	N/A	Complement C4-A OS=Homo sapiens OX=9606 GN=C4A PE=1 SV=2	TRUE	59409.1	28381.4	27910.5	384263	83933.2	49803	125443	22753.3	32301.3	185972	135508	68296.2
160	160	sp|O00299|CLIC1_HUMAN	N/A	N/A	Chloride intracellular channel protein 1 OS=Homo sapiens OX=9606 GN=CLIC1 PE=1 SV=4	TRUE	83393.9	147471	72270.3	87798.5	118309	133769	212376	371432	202953	174824	125725	127677
161	161	sp|P01008|ANT3_HUMAN	N/A	N/A	Antithrombin-III OS=Homo sapiens OX=9606 GN=SERPINC1 PE=1 SV=1	TRUE	917.755	41973.5	4468.56	19942.1	60554.2	3127.44	5100.12	9328.69	10067.5	124363	93285.3	10051.6
162	162	sp|P04083|ANXA1_HUMAN	N/A	N/A	Annexin A1 OS=Homo sapiens OX=9606 GN=ANXA1 PE=1 SV=2	TRUE	3372.85	32112.4	7168.51	6029.11	21799.9	22530.8	77663.2	20460.4	17274.2	4978.92	3764.65	3918.92
163	163	sp|P37837|TALDO_HUMAN	N/A	N/A	Transaldolase OS=Homo sapiens OX=9606 GN=TALDO1 PE=1 SV=2	TRUE	27788.6	394765	7938.42	29650.3	27219.9	36112.9	77099.5	31436.9	16160.7	89306.9	69599.2	104576
164	164	sp|P53634|CATC_HUMAN	N/A	N/A	Dipeptidyl peptidase 1 OS=Homo sapiens OX=9606 GN=CTSC PE=1 SV=2	TRUE	249735	120842	217759	213613	294441	182498	88346.7	159091	176064	74214.5	160739	32983.7
165	165	sp|P01877|IGHA2_HUMAN	N/A	N/A	Immunoglobulin heavy constant alpha 2 OS=Homo sapiens OX=9606 GN=IGHA2 PE=1 SV=4	TRUE	8627.03	10608	5861.19	9502.45	8575.3	4495.71	7578.07	2558.15	6025.36	18693.4	4721.38	5395.9
166	166	sp|P40925|MDHC_HUMAN	N/A	N/A	Malate dehydrogenase, cytoplasmic OS=Homo sapiens OX=9606 GN=MDH1 PE=1 SV=4	TRUE	180734	431491	262004	652272	27447.3	15970.7	32566.4	19368.3	36762.2	58016.7	605055	34582.6
167	167	sp|P80303|NUCB2_HUMAN	N/A	N/A	Nucleobindin-2 OS=Homo sapiens OX=9606 GN=NUCB2 PE=1 SV=3	TRUE	372271	223635	304779	8862.85	4233.42	2246.08	3506.35	17859.3	13848.5	10538.1	8852.73	3552.2
168	168	sp|Q9BQE3|TBA1C_HUMAN	N/A	N/A	Tubulin alpha-1C chain OS=Homo sapiens OX=9606 GN=TUBA1C PE=1 SV=1	TRUE	80498.6	151783	46080	82928.7	381488	378960	245649	575119	388976	641532	467216	708980
169	169	sp|P14550|AK1A1_HUMAN	N/A	N/A	Aldo-keto reductase family 1 member A1 OS=Homo sapiens OX=9606 GN=AKR1A1 PE=1 SV=3	TRUE	13091.9	41541	32108.1	24807.7	53202.5	49638.2	45171.4	179151	70694.4	91434	51914.6	78973.5
170	170	sp|P27105|STOM_HUMAN	N/A	N/A	Stomatin OS=Homo sapiens OX=9606 GN=STOM PE=1 SV=3	TRUE	138674	132571	121120	314349	134310	244034	167925	341167	516117	157314	25035.8	250492
171	171	sp|Q15782|CH3L2_HUMAN	N/A	N/A	Chitinase-3-like protein 2 OS=Homo sapiens OX=9606 GN=CHI3L2 PE=1 SV=1	TRUE	151420	178309	78528.8	15695.2	6.1274e+06	320714	5.30214e+06	2.12868e+06	2.36003e+06	8.55602e+06	31795.5	290185
172	172	sp|P60033|CD81_HUMAN	N/A	N/A	CD81 antigen OS=Homo sapiens OX=9606 GN=CD81 PE=1 SV=1	TRUE	1.07242e+06	488848	747064	263130	476854	471186	438112	494910	779658	744136	452436	300154
173	173	sp|O95969|SG1D2_HUMAN	N/A	N/A	Secretoglobin family 1D member 2 OS=Homo sapiens OX=9606 GN=SCGB1D2 PE=2 SV=1	TRUE	1.49713e+06	2.02704e+07	13743.3	2.34924e+06	42208.7	21468.3	5867.21	141700	179766	66792.9	25224.4	11205.6
174	174	sp|P32119|PRDX2_HUMAN	N/A	N/A	Peroxiredoxin-2 OS=Homo sapiens OX=9606 GN=PRDX2 PE=1 SV=5	TRUE	32526.5	148971	53574.9	38323.3	7349.06	20146.7	19845.7	24139.6	5036.98	12554.3	36389.4	141447
175	175	sp|P00338|LDHA_HUMAN	N/A	N/A	L-lactate dehydrogenase A chain OS=Homo sapiens OX=9606 GN=LDHA PE=1 SV=2	TRUE	38326.8	416913	37089.3	5672.63	7529.54	4971.68	4271.08	5197.36	16098.7	15225.7	19464.3	5201.38
176	176	sp|P59666|DEF3_HUMAN	N/A	N/A	Neutrophil defensin 3 OS=Homo sapiens OX=9606 GN=DEFA3 PE=1 SV=1	TRUE	138358	48092.4	58447.4	58980.5	41434.5	22460.3	22098.5	916391	28557.8	69651.9	3.10925e+06	60855
177	177	sp|Q12805|FBLN3_HUMAN	N/A	N/A	EGF-containing fibulin-like extracellular matrix protein 1 OS=Homo sapiens OX=9606 GN=EFEMP1 PE=1 SV=2	TRUE	109157	328480	19881.7	30558.7	196164	50373.8	217721	62565.1	92426.7	218787	6058.41	257520
178	178	sp|P45877|PPIC_HUMAN	N/A	N/A	Peptidyl-prolyl cis-trans isomerase C OS=Homo sapiens OX=9606 GN=PPIC PE=1 SV=1	TRUE	197760	97889.6	201361	453975	130587	420037	427930	657079	782447	187330	571761	42972.1
179	179	sp|P02748|CO9_HUMAN	N/A	N/A	Complement component C9 OS=Homo sapiens OX=9606 GN=C9 PE=1 SV=2	TRUE	156813	153386	183020	20350	13087.2	13063.7	52225.3	16675.1	29430	12841.4	115910	59303.5
180	180	sp|Q9H8H3|MET7A_HUMAN	N/A	N/A	Methyltransferase-like protein 7A OS=Homo sapiens OX=9606 GN=METTL7A PE=1 SV=1	TRUE	101004	80841.5	151171	190221	265935	63346.7	223963	127486	80890.8	408745	252037	34776
181	181	sp|A0A075B6K5|LV39_HUMAN	N/A	N/A	Immunoglobulin lambda variable 3-9 OS=Homo sapiens OX=9606 GN=IGLV3-9 PE=3 SV=1	TRUE	1.10334e+06	30182.4	219615	1.39257e+06	77137.1	346073	984957	286747	331252	184223	977268	2.39129e+06
182	182	sp|P40121|CAPG_HUMAN	N/A	N/A	Macrophage-capping protein OS=Homo sapiens OX=9606 GN=CAPG PE=1 SV=2	TRUE	14461.3	80783.3	1034.83	217595	18100.6	9598.91	5051.82	335693	257649	9849.93	402126	164867
183	183	sp|P11142|HSP7C_HUMAN	N/A	N/A	Heat shock cognate 71 kDa protein OS=Homo sapiens OX=9606 GN=HSPA8 PE=1 SV=1	TRUE	6534.62	28783.3	19011.4	47248.2	188071	84684.7	157103	47470.2	81958.7	400298	195055	83142.9
184	184	sp|P0DP08|HVD82_HUMAN	N/A	N/A	Immunoglobulin heavy variable 4-38-2 OS=Homo sapiens OX=9606 GN=IGHV4-38-2 PE=3 SV=1	TRUE	19504.3	36881.7	11558.8	1915.33	5079.53	11701	15363.4	8117.45	7744.65	24573.7	25871.4	7524.79
185	185	sp|P06312|KV401_HUMAN	N/A	N/A	Immunoglobulin kappa variable 4-1 OS=Homo sapiens OX=9606 GN=IGKV4-1 PE=1 SV=1	TRUE	17978.8	54691.7	7457.54	8096.26	16888.4	13057	20079.4	17020.8	24663.5	10059.1	52021.3	28727.5
186	186	sp|Q8NHW5|RLA0L_HUMAN	N/A	N/A	60S acidic ribosomal protein P0-like OS=Homo sapiens OX=9606 GN=RPLP0P6 PE=5 SV=1	TRUE	6088.06	14015.4	28922.1	12695.1	15283.6	19910.1	19226	75818.2	40657.6	19574	15232.1	18243.9
187	187	sp|P04217|A1BG_HUMAN	N/A	N/A	Alpha-1B-glycoprotein OS=Homo sapiens OX=9606 GN=A1BG PE=1 SV=4	TRUE	19731.8	26330.7	12009.9	84269.2	207615	155838	276133	68942.4	76630.8	253717	296599	186975
188	188	sp|P01700|LV147_HUMAN	N/A	N/A	Immunoglobulin lambda variable 1-47 OS=Homo sapiens OX=9606 GN=IGLV1-47 PE=1 SV=2	TRUE	641557	6914.73	6517.88	23587.8	10648.6	27372.5	12893.1	1253.56	14833.9	32433.4	8897.29	14953.7
189	189	sp|A0A0J9YXX1|HV5X1_HUMAN	N/A	N/A	Immunoglobulin heavy variable 5-10-1 OS=Homo sapiens OX=9606 GN=IGHV5-10-1 PE=3 SV=1	TRUE	1908.41	2738.03	580.979	11180.7	19024.9	3010.61	148514	61015.1	1860.25	14652	4861.66	10368.3
190	190	sp|Q9UBR2|CATZ_HUMAN	N/A	N/A	Cathepsin Z OS=Homo sapiens OX=9606 GN=CTSZ PE=1 SV=1	TRUE	97218	135689	127175	90444.7	268536	140752	194101	98903.9	93401.9	349535	218853	310886
191	191	sp|Q92820|GGH_HUMAN	N/A	N/A	Gamma-glutamyl hydrolase OS=Homo sapiens OX=9606 GN=GGH PE=1 SV=2	TRUE	35677.8	10050.8	5386.56	3558.45	3994.33	27866.3	9796.79	20866.7	22624	28215.8	2686.61	20638.4
192	192	sp|P63104|1433Z_HUMAN	N/A	N/A	14-3-3 protein zeta/delta OS=Homo sapiens OX=9606 GN=YWHAZ PE=1 SV=1	TRUE	5556.4	50318.3	4111.56	3305.94	4734.75	2699.51	6433.57	1903.64	2278.78	2533.11	38895.4	17229.7
193	193	sp|P02792|FRIL_HUMAN	N/A	N/A	Ferritin light chain OS=Homo sapiens OX=9606 GN=FTL PE=1 SV=2	TRUE	14991.5	19552.5	39908.8	7796.74	7379.79	8725.88	12551.6	18618.7	7411.66	23971.1	18195.9	25483.6
194	194	sp|P0DP03|HVC05_HUMAN	N/A	N/A	Immunoglobulin heavy variable 3-30-5 OS=Homo sapiens OX=9606 GN=IGHV3-30-5 PE=3 SV=1	TRUE	964160	6.6787e+06	249670	37620	13165.8	48016.3	30814.5	5223.87	19540.7	12901.2	32300	36659.9
195	195	sp|Q99519|NEUR1_HUMAN	N/A	N/A	Sialidase-1 OS=Homo sapiens OX=9606 GN=NEU1 PE=1 SV=1	TRUE	69463.4	33192.9	44434.4	17812	5145.13	18905.9	23810.2	24749.1	27913.7	14453.3	15885	25308.8
196	196	sp|O43278|SPIT1_HUMAN	N/A	N/A	Kunitz-type protease inhibitor 1 OS=Homo sapiens OX=9606 GN=SPINT1 PE=1 SV=2	TRUE	184517	103679	151253	143882	72470.9	117395	67045	83062.2	178246	71066.8	123499	107654
197	197	sp|P23284|PPIB_HUMAN	N/A	N/A	Peptidyl-prolyl cis-trans isomerase B OS=Homo sapiens OX=9606 GN=PPIB PE=1 SV=2	TRUE	188567	132667	201565	62475.3	51575.3	231887	153181	342853	809352	180248	148761	105404
198	198	sp|Q9H4G4|GAPR1_HUMAN	N/A	N/A	Golgi-associated plant pathogenesis-related protein 1 OS=Homo sapiens OX=9606 GN=GLIPR2 PE=1 SV=3	TRUE	122734	15818.5	115422	102719	63567.5	16016.1	51143.6	59052.5	6642.78	58806.2	71496.5	38773
199	199	sp|Q96KP4|CNDP2_HUMAN	N/A	N/A	Cytosolic non-specific dipeptidase OS=Homo sapiens OX=9606 GN=CNDP2 PE=1 SV=2	TRUE	164806	337254	198888	39196.5	16099.8	80527.9	41109.8	128213	205366	53254.5	3.10415e+06	119943
200	200	sp|P62888|RL30_HUMAN	N/A	N/A	60S ribosomal protein L30 OS=Homo sapiens OX=9606 GN=RPL30 PE=1 SV=2	TRUE	185088	516295	55009.6	37296.1	78762.4	133347	22841.8	82163.7	63558.2	68052.8	128923	143751
201	201	sp|P54802|ANAG_HUMAN	N/A	N/A	Alpha-N-acetylglucosaminidase OS=Homo sapiens OX=9606 GN=NAGLU PE=1 SV=2	TRUE	34640	40192.9	52117.2	12713.6	5293.56	10827.9	9709.22	2207.75	20924.5	6434.79	57239.5	59484.2
202	202	sp|A0A0B4J1V0|HV315_HUMAN	N/A	N/A	Immunoglobulin heavy variable 3-15 OS=Homo sapiens OX=9606 GN=IGHV3-15 PE=3 SV=1	TRUE	20000.1	59428	29294.1	15531.1	16686.3	28518.7	51734.3	15080.7	16198.9	41797.7	49366.9	56305.7
203	203	sp|P04433|KV311_HUMAN	N/A	N/A	Immunoglobulin kappa variable 3-11 OS=Homo sapiens OX=9606 GN=IGKV3-11 PE=1 SV=1	TRUE	34477.6	515493	49242.5	29605.4	61622	28516.4	91884.3	31803.2	58940.3	70113	57612.9	93191.8
204	204	sp|Q4VNC1|AT134_HUMAN	N/A	N/A	Probable cation-transporting ATPase 13A4 OS=Homo sapiens OX=9606 GN=ATP13A4 PE=2 SV=3	TRUE	8447.31	4030.51	3750.49	12996.5	2579.26	5080.73	7797.03	8499.94	2620.14	3569.82	6798.54	4911.88
205	205	sp|Q9NP72|RAB18_HUMAN	N/A	N/A	Ras-related protein Rab-18 OS=Homo sapiens OX=9606 GN=RAB18 PE=1 SV=1	TRUE	113349	86324.2	67583.1	6881.11	6994.23	9135.08	12381.8	12925.3	20373.4	14014.1	7090.46	13676.1
206	206	sp|A0A075B6I0|LV861_HUMAN	N/A	N/A	Immunoglobulin lambda variable 8-61 OS=Homo sapiens OX=9606 GN=IGLV8-61 PE=3 SV=7	TRUE	17783.1	119344	29742.2	29994.7	30278	109301	26292.4	40049.5	21862.1	178874	17436.7	30505.7
207	207	sp|P61026|RAB10_HUMAN	N/A	N/A	Ras-related protein Rab-10 OS=Homo sapiens OX=9606 GN=RAB10 PE=1 SV=1	TRUE	5667.57	25316.9	10456.1	7055.63	10876.5	3786.67	6197.23	19306.8	3009.06	3578.63	28442.8	22322.6
208	208	sp|A0A0C4DH31|HV118_HUMAN	N/A	N/A	Immunoglobulin heavy variable 1-18 OS=Homo sapiens OX=9606 GN=IGHV1-18 PE=3 SV=1	TRUE	8099.12	12318.9	2376.78	7486.87	4322.54	3843.49	4158.09	2225.5	16616.3	4451.63	7296.83	3523.69
209	209	sp|P01624|KV315_HUMAN	N/A	N/A	Immunoglobulin kappa variable 3-15 OS=Homo sapiens OX=9606 GN=IGKV3-15 PE=1 SV=2	TRUE	2.05317e+06	64057.7	49868.7	66304.6	38028.1	58944.4	307701	22104.3	47757.2	29762.4	8381.35	304226
210	210	sp|O75874|IDHC_HUMAN	N/A	N/A	Isocitrate dehydrogenase [NADP] cytoplasmic OS=Homo sapiens OX=9606 GN=IDH1 PE=1 SV=2	TRUE	36226.5	67235	34473.1	46465.4	13425.3	88720	109286	36114.8	169113	284153	80815.3	35031.4
211	211	sp|Q08257|QOR_HUMAN	N/A	N/A	Quinone oxidoreductase OS=Homo sapiens OX=9606 GN=CRYZ PE=1 SV=1	TRUE	18268.5	21238.4	6612.05	47030.8	4152.52	12378.3	10230.7	6204.31	17620.2	28039.6	33068.2	26397.9
212	212	sp|P06727|APOA4_HUMAN	N/A	N/A	Apolipoprotein A-IV OS=Homo sapiens OX=9606 GN=APOA4 PE=1 SV=4	TRUE	10140	6226.26	11634.5	28139.3	15588.1	8705.72	11062.4	7800.01	15773.9	97406.9	2848.48	9230.03
213	213	sp|O00592|PODXL_HUMAN	N/A	N/A	Podocalyxin OS=Homo sapiens OX=9606 GN=PODXL PE=1 SV=2	TRUE	34818.3	27486.2	14605.6	91214.5	97215	41769.2	31476.9	31584.6	44404.8	92569.5	224549	126832
214	214	sp|Q86Y38|XYLT1_HUMAN	N/A	N/A	Xylosyltransferase 1 OS=Homo sapiens OX=9606 GN=XYLT1 PE=1 SV=1	TRUE	35929.6	66482.8	12639.6	65117.7	52846.6	61651.6	91737.6	40902.7	28465.1	48182.2	59046.4	34046.6
215	215	sp|P09211|GSTP1_HUMAN	N/A	N/A	Glutathione S-transferase P OS=Homo sapiens OX=9606 GN=GSTP1 PE=1 SV=2	TRUE	70516	291788	27499	24814.5	204145	81973.9	105857	222015	347941	199323	80464.9	70499.8
216	216	sp|P05164|PERM_HUMAN	N/A	N/A	Myeloperoxidase OS=Homo sapiens OX=9606 GN=MPO PE=1 SV=1	TRUE	57520.4	1.60302e+06	81429.8	51481.9	33110.5	26161.6	49594.5	177565	23760.1	27949.2	33279.5	145013
217	217	sp|Q99879|H2B1M_HUMAN	N/A	N/A	Histone H2B type 1-M OS=Homo sapiens OX=9606 GN=H2BC14 PE=1 SV=3	TRUE	45510.8	19301.2	14435.3	10695.4	31678.7	4967.48	22570.5	17563.5	19130.4	214090	43858.4	15159.2
218	218	sp|Q02809|PLOD1_HUMAN	N/A	N/A	Procollagen-lysine,2-oxoglutarate 5-dioxygenase 1 OS=Homo sapiens OX=9606 GN=PLOD1 PE=1 SV=2	TRUE	91003	32553.7	86270	69015.1	12379.3	39387.6	204830	45940.9	78070.9	161442	17698.7	10619.5
219	219	sp|P06702|S10A9_HUMAN	N/A	N/A	Protein S100-A9 OS=Homo sapiens OX=9606 GN=S100A9 PE=1 SV=1	TRUE	4886.44	297411	40570.4	5945.44	7046.47	3571.63	20525.1	35186.7	10134.6	177154	75291.2	27942
220	220	sp|P20930|FILA_HUMAN	N/A	N/A	Filaggrin OS=Homo sapiens OX=9606 GN=FLG PE=1 SV=3	TRUE	37187.4	7428.34	48624.1	15956.8	3799.14	7434.56	17313.1	5277.24	6661.01	22649.7	5788.05	15446.7
221	221	sp|P0DP09|KV113_HUMAN	N/A	N/A	Immunoglobulin kappa variable 1-13 OS=Homo sapiens OX=9606 GN=IGKV1-13 PE=3 SV=1	TRUE	29265.6	67728.7	4712.84	24122.1	19817.7	10267.4	104855	7784.66	9269.18	40001.4	27702.1	14764.3
222	222	sp|Q02487|DSC2_HUMAN	N/A	N/A	Desmocollin-2 OS=Homo sapiens OX=9606 GN=DSC2 PE=1 SV=1	TRUE	363057	276270	214200	137465	32151.9	107124	106577	49497.9	210205	77005.7	11000.1	77328.6
223	223	sp|P07741|APT_HUMAN	N/A	N/A	Adenine phosphoribosyltransferase OS=Homo sapiens OX=9606 GN=APRT PE=1 SV=2	TRUE	24741.8	13744.6	19114	38684.5	307851	45332	42278.3	101162	53551.7	51935.3	1.18095e+06	56187.8
224	224	sp|P60842|IF4A1_HUMAN	N/A	N/A	Eukaryotic initiation factor 4A-I OS=Homo sapiens OX=9606 GN=EIF4A1 PE=1 SV=1	TRUE	15294.9	43694	6474.08	11693	2288.98	5178.92	6227.87	7647.22	8019.08	8912.59	12375.7	6082.08
225	225	sp|P26641|EF1G_HUMAN	N/A	N/A	Elongation factor 1-gamma OS=Homo sapiens OX=9606 GN=EEF1G PE=1 SV=3	TRUE	10753.9	58438.9	22260.9	46752.6	90291	4311.2	5582.58	17123.1	4049.84	18108.7	5543.08	191650
226	226	sp|P08758|ANXA5_HUMAN	N/A	N/A	Annexin A5 OS=Homo sapiens OX=9606 GN=ANXA5 PE=1 SV=2	TRUE	73315.7	6460.8	8381.79	39582	48668.6	9187.17	12685.4	10349.7	19585.3	8372.58	21993.2	54365.9
227	227	sp|P08727|K1C19_HUMAN	N/A	N/A	Keratin, type I cytoskeletal 19 OS=Homo sapiens OX=9606 GN=KRT19 PE=1 SV=4	TRUE	29413.5	84335.1	4311.99	5730.82	20825.4	12550	17144.1	6336.26	15723.8	24040.3	14169	34210.1
228	228	sp|P06310|KV230_HUMAN	N/A	N/A	Immunoglobulin kappa variable 2-30 OS=Homo sapiens OX=9606 GN=IGKV2-30 PE=3 SV=2	TRUE	124095	43276.1	491458	1.10494e+06	208829	13507.6	962333	55340.2	572753	34779.4	56951.6	56394.4
229	229	sp|P22392|NDKB_HUMAN	N/A	N/A	Nucleoside diphosphate kinase B OS=Homo sapiens OX=9606 GN=NME2 PE=1 SV=1	TRUE	1469	13506.1	3576.57	40330.9	7855.36	18730.9	7399.35	26814.3	5406.64	19289.5	4587.83	5355.52
230	230	sp|Q16706|MA2A1_HUMAN	N/A	N/A	Alpha-mannosidase 2 OS=Homo sapiens OX=9606 GN=MAN2A1 PE=1 SV=2	TRUE	4410.35	27456.2	22620.6	32812.4	18916.9	17469.1	15644.5	13744.7	14429.3	20953.1	13195.4	23094.1
231	231	sp|P14625|ENPL_HUMAN	N/A	N/A	Endoplasmin OS=Homo sapiens OX=9606 GN=HSP90B1 PE=1 SV=1	TRUE	99691.7	409482	200836	124128	333347	346781	206158	1.10482e+06	293660	244781	114658	102226
232	232	sp|P14923|PLAK_HUMAN	N/A	N/A	Junction plakoglobin OS=Homo sapiens OX=9606 GN=JUP PE=1 SV=3	TRUE	3444.25	1887.73	38945.5	8562.61	10093.6	6423.98	3658.44	1548.21	8305.66	18420.2	8684.3	12925.1
233	233	sp|P13497|BMP1_HUMAN	N/A	N/A	Bone morphogenetic protein 1 OS=Homo sapiens OX=9606 GN=BMP1 PE=1 SV=2	TRUE	28402.5	59908.1	37774.8	37126.2	17167.4	23649.4	26828.3	19189.8	78173.4	63827	45190.8	17726.4
234	234	sp|P02652|APOA2_HUMAN	N/A	N/A	Apolipoprotein A-II OS=Homo sapiens OX=9606 GN=APOA2 PE=1 SV=1	TRUE	21702.7	68215.2	32952.7	257518	158628	50115.1	453493	76592.7	129316	441863	345504	95525
235	235	sp|P19652|A1AG2_HUMAN	N/A	N/A	Alpha-1-acid glycoprotein 2 OS=Homo sapiens OX=9606 GN=ORM2 PE=1 SV=2	TRUE	16257.8	24126.3	14012.7	383315	296497	134920	89136.8	181753	94017.6	70679.7	180244	49118.1
236	236	sp|Q06830|PRDX1_HUMAN	N/A	N/A	Peroxiredoxin-1 OS=Homo sapiens OX=9606 GN=PRDX1 PE=1 SV=1	TRUE	15476.5	18438.1	75477.8	23229.1	24842.2	3528.51	18065.1	6203.74	5172.01	9169.56	8169.32	60172.6
237	237	sp|P02675|FIBB_HUMAN	N/A	N/A	Fibrinogen beta chain OS=Homo sapiens OX=9606 GN=FGB PE=1 SV=2	TRUE	51153.3	43398.2	35726.4	36754.1	20339.3	11646.3	24184.2	56416.9	73655	57981.6	46965	80508.8
238	238	sp|Q8NBJ4|GOLM1_HUMAN	N/A	N/A	Golgi membrane protein 1 OS=Homo sapiens OX=9606 GN=GOLM1 PE=1 SV=1	TRUE	71520.3	99226.1	17351.7	397011	338408	423232	759452	194308	161548	455512	150015	15162.3
239	239	sp|P20160|CAP7_HUMAN	N/A	N/A	Azurocidin OS=Homo sapiens OX=9606 GN=AZU1 PE=1 SV=3	TRUE	37926.7	545609	12887.1	8821.93	24833.2	24200.6	7642.04	9464.59	24391.4	11303.5	6724.23	17414.8
240	240	sp|Q9NQ84|GPC5C_HUMAN	N/A	N/A	G-protein coupled receptor family C group 5 member C OS=Homo sapiens OX=9606 GN=GPRC5C PE=1 SV=2	TRUE	9117.88	34949.8	8645.01	28636.3	45613.2	13812.2	29766.4	5888.14	38729.8	77621.4	55796.6	44253.3
241	241	sp|P04114|APOB_HUMAN	N/A	N/A	Apolipoprotein B-100 OS=Homo sapiens OX=9606 GN=APOB PE=1 SV=2	TRUE	11990.2	3168.85	6480.98	13263.6	633.206	866.001	1120.79	12448.5	4514.77	21539.9	2995.09	2125.53
242	242	sp|A0A0C4DH68|KV224_HUMAN	N/A	N/A	Immunoglobulin kappa variable 2-24 OS=Homo sapiens OX=9606 GN=IGKV2-24 PE=3 SV=1	TRUE	85411.4	26265.3	11131.9	29020	7448.26	6938.56	6243.6	2769.29	13547.9	51093.9	12808.6	34995.9
243	243	sp|P02753|RET4_HUMAN	N/A	N/A	Retinol-binding protein 4 OS=Homo sapiens OX=9606 GN=RBP4 PE=1 SV=3	TRUE	77159.6	152566	57448.5	14807.1	18080.7	73189.3	11908	60110.1	63290.1	19831.6	19633.7	44493.2
244	244	sp|P11021|BIP_HUMAN	N/A	N/A	Endoplasmic reticulum chaperone BiP OS=Homo sapiens OX=9606 GN=HSPA5 PE=1 SV=2	TRUE	14927	29181.1	18422.8	30609.1	160071	98560.8	984314	115914	405650	521020	116944	677469
245	245	sp|P60174|TPIS_HUMAN	N/A	N/A	Triosephosphate isomerase OS=Homo sapiens OX=9606 GN=TPI1 PE=1 SV=4	TRUE	6087.57	32536.2	10302.8	4504.13	10286	5279.85	3400.08	12843.1	9137.34	18954.1	4131.05	5400.01
246	246	sp|P81605|DCD_HUMAN	N/A	N/A	Dermcidin OS=Homo sapiens OX=9606 GN=DCD PE=1 SV=2	TRUE	255275	16065.4	132609	29280.1	92481.2	23343.8	43452.1	83938.6	111530	41875.9	35249.3	32143.6
247	247	sp|P12109|CO6A1_HUMAN	N/A	N/A	Collagen alpha-1(VI) chain OS=Homo sapiens OX=9606 GN=COL6A1 PE=1 SV=3	TRUE	0	0	0	31581.2	2331.55	4649.84	98524.2	18658.5	11777.4	266711	68701.4	40197.3
248	248	sp|Q9NRA1|PDGFC_HUMAN	N/A	N/A	Platelet-derived growth factor C OS=Homo sapiens OX=9606 GN=PDGFC PE=1 SV=2	TRUE	32429.1	36374	14048.8	59113	6331.5	12121.4	11337	21776.2	7536.59	14917	5916.31	4788.31
249	249	sp|Q06481|APLP2_HUMAN	N/A	N/A	Amyloid-like protein 2 OS=Homo sapiens OX=9606 GN=APLP2 PE=1 SV=2	TRUE	22019.3	33723.1	20593.2	6174.72	3507.61	6095.74	2902.11	7796.49	8584.96	6149.56	8457.52	62524.3
250	250	sp|P07858|CATB_HUMAN	N/A	N/A	Cathepsin B OS=Homo sapiens OX=9606 GN=CTSB PE=1 SV=3	TRUE	42973.6	216692	24783.7	123789	149653	161186	297507	76453	193571	223788	119289	148691
251	251	sp|Q14CN4|K2C72_HUMAN	N/A	N/A	Keratin, type II cytoskeletal 72 OS=Homo sapiens OX=9606 GN=KRT72 PE=1 SV=2	TRUE	9260.59	1223.64	19603.6	567.311	8739.99	1473.82	2568.57	721.303	1996.45	967.158	3970.95	14404.6
252	252	sp|A0A075B6H9|LV469_HUMAN	N/A	N/A	Immunoglobulin lambda variable 4-69 OS=Homo sapiens OX=9606 GN=IGLV4-69 PE=1 SV=1	TRUE	26276.2	20445.4	23437.1	11912.6	8019.5	5783.43	11383.7	6229.1	4392.8	20721.1	7209.94	7704
253	253	sp|Q9NZP8|C1RL_HUMAN	N/A	N/A	Complement C1r subcomponent-like protein OS=Homo sapiens OX=9606 GN=C1RL PE=1 SV=2	TRUE	30253.3	54182.3	31517	7411.93	5916.18	1824.44	10842.8	8356.79	1412.62	20096.6	17587	189435
254	254	sp|Q14624|ITIH4_HUMAN	N/A	N/A	Inter-alpha-trypsin inhibitor heavy chain H4 OS=Homo sapiens OX=9606 GN=ITIH4 PE=1 SV=4	TRUE	12627.9	11484.4	11581	25614.6	9199.38	1343.92	4831.45	3485.03	1427.37	21312.5	3042.32	8467.52
255	255	sp|P01742|HV169_HUMAN	N/A	N/A	Immunoglobulin heavy variable 1-69 OS=Homo sapiens OX=9606 GN=IGHV1-69 PE=1 SV=2	TRUE	1.52412e+06	1.10174e+06	361923	65849.6	19312.8	4097.46	73245.3	10958.2	9679.35	32800.1	39329.1	13731.4
256	256	sp|Q99828|CIB1_HUMAN	N/A	N/A	Calcium and integrin-binding protein 1 OS=Homo sapiens OX=9606 GN=CIB1 PE=1 SV=4	TRUE	3973.92	30000.4	19004.9	7318.38	1878.01	13686.8	5103.39	14953.4	5393.92	19408.1	3194.58	13311.4
257	257	sp|P58499|FAM3B_HUMAN	N/A	N/A	Protein FAM3B OS=Homo sapiens OX=9606 GN=FAM3B PE=1 SV=2	TRUE	3508.74	14681.1	12415.4	9102.68	11910.4	12211.1	15366.8	34449.5	2594.06	37998.1	66046.2	51658.7
258	258	sp|O60888|CUTA_HUMAN	N/A	N/A	Protein CutA OS=Homo sapiens OX=9606 GN=CUTA PE=1 SV=2	TRUE	370974	359595	202319	6747	9420.7	8616.32	26184.2	25090.9	80116.7	12072.2	2786.26	31232.3
259	259	sp|P67936|TPM4_HUMAN	N/A	N/A	Tropomyosin alpha-4 chain OS=Homo sapiens OX=9606 GN=TPM4 PE=1 SV=3	TRUE	2945.86	3330.55	1464.27	3045.13	4225.58	10194.1	10217.1	2666.18	2131.86	5023.36	6228.4	7999.98
260	260	sp|P04278|SHBG_HUMAN	N/A	N/A	Sex hormone-binding globulin OS=Homo sapiens OX=9606 GN=SHBG PE=1 SV=2	TRUE	25524.8	2321.43	21178.9	1228.67	139016	54016.9	60108.6	59807.3	67193.1	6363.11	11196.9	38795.4
261	261	sp|O75493|CAH11_HUMAN	N/A	N/A	Carbonic anhydrase-related protein 11 OS=Homo sapiens OX=9606 GN=CA11 PE=1 SV=2	TRUE	6091.54	7038.91	6927.33	14250.8	11010.9	1236.93	11328.9	17716.4	5270.65	14998.7	16494	12015.5
262	262	sp|Q9Y653|AGRG1_HUMAN	N/A	N/A	Adhesion G-protein coupled receptor G1 OS=Homo sapiens OX=9606 GN=ADGRG1 PE=1 SV=2	TRUE	80955	17010.6	12577.6	5337.46	31671.7	2950.28	6068.5	2351.44	8223.47	10984	18048.4	4824.18
263	263	sp|P59998|ARPC4_HUMAN	N/A	N/A	Actin-related protein 2/3 complex subunit 4 OS=Homo sapiens OX=9606 GN=ARPC4 PE=1 SV=3	TRUE	10532.5	102370	13392	5111.39	10968.1	3881.17	2024.12	8737.88	5117.18	8867.53	15430.2	4575.31
264	264	sp|P04211|LV743_HUMAN	N/A	N/A	Immunoglobulin lambda variable 7-43 OS=Homo sapiens OX=9606 GN=IGLV7-43 PE=3 SV=2	TRUE	2.21273e+06	66381.9	387514	101433	29348	33653.4	64053.3	48887.5	38509	57999	17691.4	45932.9
265	265	sp|Q9UNW1|MINP1_HUMAN	N/A	N/A	Multiple inositol polyphosphate phosphatase 1 OS=Homo sapiens OX=9606 GN=MINPP1 PE=1 SV=1	TRUE	30857.5	27623.6	23063.2	20262.3	4065.23	5361.36	9640.66	20093.6	7041.57	19569.6	4630.48	24063.4
266	266	sp|Q01518|CAP1_HUMAN	N/A	N/A	Adenylyl cyclase-associated protein 1 OS=Homo sapiens OX=9606 GN=CAP1 PE=1 SV=5	TRUE	12944.9	11646.3	7022.54	7391.63	10760.1	21874.2	18409.7	13487.2	63430.3	27612.7	14066.9	30581.1
267	267	sp|P31431|SDC4_HUMAN	N/A	N/A	Syndecan-4 OS=Homo sapiens OX=9606 GN=SDC4 PE=1 SV=2	TRUE	42984.1	17254.5	18224.5	55360.8	8928.79	4176.18	11476.7	4659.97	10631.9	4337.56	12217.6	86495.8
268	268	sp|P01602|KV105_HUMAN	N/A	N/A	Immunoglobulin kappa variable 1-5 OS=Homo sapiens OX=9606 GN=IGKV1-5 PE=1 SV=2	TRUE	1995.91	8617.03	1824.75	8375.97	52128.1	6517.31	5545.13	5573.42	5854.62	11811.5	4738.11	14311
269	269	sp|P61981|1433G_HUMAN	N/A	N/A	14-3-3 protein gamma OS=Homo sapiens OX=9606 GN=YWHAG PE=1 SV=2	TRUE	15530.3	56779.4	28657.5	27968.7	67240.1	23546.7	20801.8	88618	7065.05	90341.3	28029.5	14471.5
270	270	sp|A0A0C4DH25|KVD20_HUMAN	N/A	N/A	Immunoglobulin kappa variable 3D-20 OS=Homo sapiens OX=9606 GN=IGKV3D-20 PE=3 SV=1	TRUE	25307	93460.9	33507.6	20374.3	28190.8	27423.1	28348.9	4959.42	6236.63	117471	9491.07	81575
271	271	sp|A0A087WSY6|KVD15_HUMAN	N/A	N/A	Immunoglobulin kappa variable 3D-15 OS=Homo sapiens OX=9606 GN=IGKV3D-15 PE=3 SV=6	TRUE	128300	35093.2	23786.7	67197.2	22898.7	18235.7	20642.5	30905	54093.1	5681.49	24861	20226.6
272	272	sp|Q70CQ4|UBP31_HUMAN	N/A	N/A	Ubiquitin carboxyl-terminal hydrolase 31 OS=Homo sapiens OX=9606 GN=USP31 PE=2 SV=2	TRUE	20277.4	16872.8	8732.63	29609.6	6734.47	13228.2	24869.6	22451.1	71307.5	6853.3	30768.3	19140.7
273	273	sp|Q8N271|PROM2_HUMAN	N/A	N/A	Prominin-2 OS=Homo sapiens OX=9606 GN=PROM2 PE=1 SV=1	TRUE	24431.8	26938.8	15613.3	17103	2094.37	2554.24	14323.6	5832.51	4612.36	16505.7	3574.57	20690.9
274	274	sp|Q86X29|LSR_HUMAN	N/A	N/A	Lipolysis-stimulated lipoprotein receptor OS=Homo sapiens OX=9606 GN=LSR PE=1 SV=4	TRUE	84425.5	53246.9	95212.3	49248.9	12589.7	1257.13	6690.23	37268	42412.8	27701.9	33856.6	53680.8
275	275	sp|Q15084|PDIA6_HUMAN	N/A	N/A	Protein disulfide-isomerase A6 OS=Homo sapiens OX=9606 GN=PDIA6 PE=1 SV=1	TRUE	1335.26	48818.2	13329.9	25762	105403	82711.2	238320	8710.34	52696.4	5840.03	150245	5007.81
276	276	sp|P46782|RS5_HUMAN	N/A	N/A	40S ribosomal protein S5 OS=Homo sapiens OX=9606 GN=RPS5 PE=1 SV=4	TRUE	1001.2	16021.1	918.449	5447.24	3728.22	4431.6	4167.34	9440.55	2169.34	3167.98	2450.89	5558.64
277	277	sp|P46776|RL27A_HUMAN	N/A	N/A	60S ribosomal protein L27a OS=Homo sapiens OX=9606 GN=RPL27A PE=1 SV=2	TRUE	38427	10010.3	75531.1	22914.8	10495.5	1815.33	8324.02	61876.9	24405.5	14550.2	4345.55	8988.79
278	278	sp|P20827|EFNA1_HUMAN	N/A	N/A	Ephrin-A1 OS=Homo sapiens OX=9606 GN=EFNA1 PE=1 SV=2	TRUE	15895.5	19781.6	6003.32	15491.5	23051.8	1466.75	6211.07	10323	7401	4284.16	1878.46	7443.72
279	279	sp|P13473|LAMP2_HUMAN	N/A	N/A	Lysosome-associated membrane glycoprotein 2 OS=Homo sapiens OX=9606 GN=LAMP2 PE=1 SV=2	TRUE	4404.95	5172.86	8170.08	36907.7	99633.8	22914.5	34677.9	41112.6	24878.4	8940.74	122571	43339.1
280	280	sp|P07360|CO8G_HUMAN	N/A	N/A	Complement component C8 gamma chain OS=Homo sapiens OX=9606 GN=C8G PE=1 SV=3	TRUE	3946.37	11852.7	16574.2	31755.6	8424.94	23124.3	602237	166163	3672.07	74600.5	663839	109817
281	281	sp|O60506|HNRPQ_HUMAN	N/A	N/A	Heterogeneous nuclear ribonucleoprotein Q OS=Homo sapiens OX=9606 GN=SYNCRIP PE=1 SV=2	TRUE	2482.04	7085.65	1642.79	11351.9	4701.03	7016.09	3767.1	8812.03	3363.53	7479.99	7767.61	8721.68
282	282	sp|A0A075B6I4|LVX54_HUMAN	N/A	N/A	Immunoglobulin lambda variable 10-54 OS=Homo sapiens OX=9606 GN=IGLV10-54 PE=3 SV=1	TRUE	11652	2156.82	14144.9	43255.3	16893.3	82566.6	21308.1	45264.8	59130.3	20397.2	94733.5	13475.7
283	283	sp|Q9GZM5|YIPF3_HUMAN	N/A	N/A	Protein YIPF3 OS=Homo sapiens OX=9606 GN=YIPF3 PE=1 SV=1	TRUE	7720.64	3767.2	2583.58	17082.5	12172	56089.2	37557.5	124948	60842.1	49416	21633.1	11166.5
284	284	sp|Q5T749|KPRP_HUMAN	N/A	N/A	Keratinocyte proline-rich protein OS=Homo sapiens OX=9606 GN=KPRP PE=1 SV=1	TRUE	3802.21	7251.03	25561.8	3354.74	2613.75	13514.3	5650.86	10878.9	10228.4	12067.6	17990.2	26858.7
285	285	sp|O14773|TPP1_HUMAN	N/A	N/A	Tripeptidyl-peptidase 1 OS=Homo sapiens OX=9606 GN=TPP1 PE=1 SV=2	TRUE	12863.3	38739.1	18269.6	5203.58	4043.63	3138.23	10874.3	17757.5	52479.7	91664.6	8482.7	14976
286	286	sp|P08294|SODE_HUMAN	N/A	N/A	Extracellular superoxide dismutase [Cu-Zn] OS=Homo sapiens OX=9606 GN=SOD3 PE=1 SV=2	TRUE	57682.8	119807	55487.9	16518.5	10516.7	13283.7	16305.3	19208.3	16061.7	36521.3	25167.6	12118.9
287	287	sp|P05543|THBG_HUMAN	N/A	N/A	Thyroxine-binding globulin OS=Homo sapiens OX=9606 GN=SERPINA7 PE=1 SV=2	TRUE	3041.84	4201.42	2498.97	7294.52	8521.92	1873.93	9693.15	10262.5	1781.69	9813.34	1407.47	12014
288	288	sp|P60660|MYL6_HUMAN	N/A	N/A	Myosin light polypeptide 6 OS=Homo sapiens OX=9606 GN=MYL6 PE=1 SV=2	TRUE	34327.9	7269.38	1727.05	6520.86	14302.3	4476.88	22191.7	6938.24	37693.4	28993.7	20345.7	32309.3
289	289	sp|Q86SQ4|AGRG6_HUMAN	N/A	N/A	Adhesion G-protein coupled receptor G6 OS=Homo sapiens OX=9606 GN=ADGRG6 PE=1 SV=3	TRUE	206873	201822	77404.5	120907	15466.2	55073.9	31463.2	30857.3	162289	48087.6	36208.8	74115.4
290	290	sp|Q93077|H2A1C_HUMAN	N/A	N/A	Histone H2A type 1-C OS=Homo sapiens OX=9606 GN=H2AC6 PE=1 SV=3	TRUE	88344.3	3.13642e+06	82523.7	2739.52	35284.7	15185.1	32065.2	18775.7	13682.7	2140.68	57703.5	14598.4
291	291	sp|A0A0A0MS15|HV349_HUMAN	N/A	N/A	Immunoglobulin heavy variable 3-49 OS=Homo sapiens OX=9606 GN=IGHV3-49 PE=3 SV=1	TRUE	21767.5	1.27292e+06	1050.87	410641	2023.88	4468.09	96105.6	34858.5	92925.2	46203.2	84828.5	278535
292	292	RRRRRsp|O75170|PP6R2_HUMAN	N/A	N/A	REVERSED Serine/threonine-protein phosphatase 6 regulatory subunit 2 OS=Homo sapiens OX=9606 GN=PPP6R2 PE=1 SV=2	TRUE	1337.58	13512.6	1234.25	16283.6	1192.91	6687.25	6256.05	3124.81	3210.34	3481.13	12158.3	13076.7
293	293	sp|A0A0C4DH24|KV621_HUMAN	N/A	N/A	Immunoglobulin kappa variable 6-21 OS=Homo sapiens OX=9606 GN=IGKV6-21 PE=3 SV=1	TRUE	84463.2	137411	37350.4	52200.4	4222.62	5758.78	3801.31	12435.4	12841.5	16164	9054.12	15178.4
294	294	sp|P00491|PNPH_HUMAN	N/A	N/A	Purine nucleoside phosphorylase OS=Homo sapiens OX=9606 GN=PNP PE=1 SV=2	TRUE	48982	67522.6	21328.6	22919.1	31831.8	52100.1	49756.3	10230.6	45487.6	108872	80666.2	10507.6
295	295	sp|P63000|RAC1_HUMAN	N/A	N/A	Ras-related C3 botulinum toxin substrate 1 OS=Homo sapiens OX=9606 GN=RAC1 PE=1 SV=1	TRUE	24034.7	25887.6	59172	29245.7	70256.2	46501.3	140982	26645.2	21397	155833	144424	199920
296	296	sp|P06744|G6PI_HUMAN	N/A	N/A	Glucose-6-phosphate isomerase OS=Homo sapiens OX=9606 GN=GPI PE=1 SV=4	TRUE	1922.64	8783.87	3771	5946.17	8140.2	3528.31	2447.66	3580.75	4133.56	4996.71	3950.47	7526.72
297	297	sp|A0A0C4DH36|HV338_HUMAN	N/A	N/A	Probable non-functional immunoglobulin heavy variable 3-38 OS=Homo sapiens OX=9606 GN=IGHV3-38 PE=1 SV=1	TRUE	24269.9	172368	24391.2	7222.28	8395.15	5849.21	11493.5	12138.7	11824	143661	8446.41	15118.8
298	298	sp|Q13867|BLMH_HUMAN	N/A	N/A	Bleomycin hydrolase OS=Homo sapiens OX=9606 GN=BLMH PE=1 SV=1	TRUE	2480.41	10279.9	7920.46	25352.7	9669.12	22110.5	4598.31	2682.63	12100.9	14104	74357.3	10798.8
299	299	sp|P13671|CO6_HUMAN	N/A	N/A	Complement component C6 OS=Homo sapiens OX=9606 GN=C6 PE=1 SV=3	TRUE	13240	75676.5	17015.1	31873.4	27841.1	18939.3	27401.9	23426	20983.5	19898.6	19081.8	144910
300	300	sp|Q07020|RL18_HUMAN	N/A	N/A	60S ribosomal protein L18 OS=Homo sapiens OX=9606 GN=RPL18 PE=1 SV=2	TRUE	24509.5	35570.9	29080	11913.9	23116.3	6948.61	4469.58	30476.5	7594.31	11782.7	78533.6	140610
301	301	sp|P00747|PLMN_HUMAN	N/A	N/A	Plasminogen OS=Homo sapiens OX=9606 GN=PLG PE=1 SV=2	TRUE	9244.48	23794.8	4636.03	5917.26	4287.56	2794.35	59773	28796	3808.71	10326.3	36393.5	21055.9

## Sheet: T test COR to CNT
Row	Index	Peak Name	m/z	Ret. Time	Group	Use	t-value	p-value	Mean 1	Mean 2	Median 1	Median 2	Sigma 1	Sigma 2	Delta	Fold Change	Log (Fold Change)
1	8	sp|P07996|TSP1_HUMAN	N/A	N/A	Thrombospondin-1 OS=Homo sapiens OX=9606 GN=THBS1 PE=1 SV=2	TRUE	8.56973	0.00014	3.91504e+06	1.14391e+06	3.97401e+06	1.19029e+06	512869	440482	2.77113e+06	3.4225	0.534344
2	143	sp|P01042|KNG1_HUMAN	N/A	N/A	Kininogen-1 OS=Homo sapiens OX=9606 GN=KNG1 PE=1 SV=2	TRUE	6.84032	0.00086	170903	34883.6	168289	22402.4	14793.9	41273.3	136019	4.89924	0.690129
3	168	sp|Q9BQE3|TBA1C_HUMAN	N/A	N/A	Tubulin alpha-1C chain OS=Homo sapiens OX=9606 GN=TUBA1C PE=1 SV=1	TRUE	-5.3263	0.00258	90322.5	394038	81713.6	381488	44294.2	117495	-303716	0.229223	-0.639743
4	265	sp|Q9UNW1|MINP1_HUMAN	N/A	N/A	Multiple inositol polyphosphate phosphatase 1 OS=Homo sapiens OX=9606 GN=MINPP1 PE=1 SV=1	TRUE	4.36727	0.00331	25451.6	9240.49	25343.4	7041.57	4710.76	6415.16	16211.1	2.75436	0.440021
5	273	sp|Q8N271|PROM2_HUMAN	N/A	N/A	Prominin-2 OS=Homo sapiens OX=9606 GN=PROM2 PE=1 SV=1	TRUE	4.27855	0.00485	21021.7	5883.41	20767.4	4612.36	5515.08	4957.17	15138.3	3.57305	0.553039
6	91	sp|P07498|CASK_HUMAN	N/A	N/A	Kappa-casein OS=Homo sapiens OX=9606 GN=CSN3 PE=1 SV=3	TRUE	-5.01544	0.00912	1.67491e+08	7.50638e+08	8.58257e+07	7.5092e+08	2.20229e+08	8.34724e+07	-5.83147e+08	0.223132	-0.651439
7	74	sp|P00738|HPT_HUMAN	N/A	N/A	Haptoglobin OS=Homo sapiens OX=9606 GN=HP PE=1 SV=1	TRUE	4.15755	0.01199	216842	89409.6	219979	91824	55399	29344.2	127433	2.42527	0.38476
8	274	sp|Q86X29|LSR_HUMAN	N/A	N/A	Lipolysis-stimulated lipoprotein receptor OS=Homo sapiens OX=9606 GN=LSR PE=1 SV=4	TRUE	3.58197	0.01224	70533.4	20043.6	68836.2	12589.7	22758.8	18600.2	50489.8	3.519	0.54642
9	260	sp|P04278|SHBG_HUMAN	N/A	N/A	Sex hormone-binding globulin OS=Homo sapiens OX=9606 GN=SHBG PE=1 SV=2	TRUE	-3.71424	0.01292	12563.4	76028.4	11750.2	60108.6	12591	35519.7	-63464.9	0.165247	-0.781867
10	99	sp|Q96DA0|ZG16B_HUMAN	N/A	N/A	Zymogen granule protein 16 homolog B OS=Homo sapiens OX=9606 GN=ZG16B PE=1 SV=3	TRUE	5.21604	0.01355	2.17009e+06	91174.8	2.07124e+06	89933.8	796245	41807.1	2.07891e+06	23.8014	1.3766
11	107	sp|P01023|A2MG_HUMAN	N/A	N/A	Alpha-2-macroglobulin OS=Homo sapiens OX=9606 GN=A2M PE=1 SV=3	TRUE	4.33466	0.01606	106034	30955.4	112056	29816	33195.4	11071	75078.1	3.42537	0.534707
12	252	sp|A0A075B6H9|LV469_HUMAN	N/A	N/A	Immunoglobulin lambda variable 4-69 OS=Homo sapiens OX=9606 GN=IGLV4-69 PE=1 SV=1	TRUE	4.00981	0.01679	20517.8	7161.71	21941.2	6229.1	6211.2	2692.46	13356.1	2.86493	0.457115
13	152	sp|Q8WVQ1|CANT1_HUMAN	N/A	N/A	Soluble calcium-activated nucleotidase 1 OS=Homo sapiens OX=9606 GN=CANT1 PE=1 SV=1	TRUE	-3.12108	0.02197	100180	436516	67983.7	402422	94653	216482	-336335	0.2295	-0.639217
14	183	sp|P11142|HSP7C_HUMAN	N/A	N/A	Heat shock cognate 71 kDa protein OS=Homo sapiens OX=9606 GN=HSPA8 PE=1 SV=1	TRUE	-3.14573	0.02668	25394.4	111857	23897.3	84684.7	17180.5	58381.5	-86463	0.227025	-0.643927
15	82	sp|O00584|RNT2_HUMAN	N/A	N/A	Ribonuclease T2 OS=Homo sapiens OX=9606 GN=RNASET2 PE=1 SV=2	TRUE	-2.68842	0.03227	403137	967356	320933	960919	241976	383454	-564219	0.416741	-0.380134
16	187	sp|P04217|A1BG_HUMAN	N/A	N/A	Alpha-1B-glycoprotein OS=Homo sapiens OX=9606 GN=A1BG PE=1 SV=4	TRUE	-2.84646	0.0336	35585.4	157032	23031.3	155838	32979.3	87990.5	-121446	0.226613	-0.644716
17	21	sp|P02774|VTDB_HUMAN	N/A	N/A	Vitamin D-binding protein OS=Homo sapiens OX=9606 GN=GC PE=1 SV=2	TRUE	3.14141	0.0361	1.15998e+06	521107	1.13405e+06	565691	379480	163699	638878	2.226	0.347526
18	103	sp|P19440|GGT1_HUMAN	N/A	N/A	Glutathione hydrolase 1 proenzyme OS=Homo sapiens OX=9606 GN=GGT1 PE=1 SV=2	TRUE	-2.61308	0.03724	741160	1.55695e+06	588464	1.29682e+06	470873	458448	-815789	0.476033	-0.322363
19	254	sp|Q14624|ITIH4_HUMAN	N/A	N/A	Inter-alpha-trypsin inhibitor heavy chain H4 OS=Homo sapiens OX=9606 GN=ITIH4 PE=1 SV=4	TRUE	3.02176	0.03841	15327	4057.43	12104.4	3485.03	6877.93	3226.71	11269.5	3.7775	0.577205
20	166	sp|P40925|MDHC_HUMAN	N/A	N/A	Malate dehydrogenase, cytoplasmic OS=Homo sapiens OX=9606 GN=MDH1 PE=1 SV=4	TRUE	3.40501	0.04213	381625	26423	346748	27447.3	208489	8727.95	355202	14.4429	1.15966
21	171	sp|Q15782|CH3L2_HUMAN	N/A	N/A	Chitinase-3-like protein 2 OS=Homo sapiens OX=9606 GN=CHI3L2 PE=1 SV=1	TRUE	-2.92038	0.0431	105988	3.24779e+06	114974	2.36003e+06	73487.3	2.4042e+06	-3.1418e+06	0.0326339	-1.48633
22	222	sp|Q02487|DSC2_HUMAN	N/A	N/A	Desmocollin-2 OS=Homo sapiens OX=9606 GN=DSC2 PE=1 SV=1	TRUE	2.5712	0.04681	247748	101111	245235	106577	95564.1	69618.3	146637	2.45025	0.389211
23	201	sp|P54802|ANAG_HUMAN	N/A	N/A	Alpha-N-acetylglucosaminidase OS=Homo sapiens OX=9606 GN=NAGLU PE=1 SV=2	TRUE	2.841	0.04829	34915.9	9792.58	37416.5	9709.22	16500	7119.85	25123.4	3.56555	0.552127
24	293	sp|A0A0C4DH24|KV621_HUMAN	N/A	N/A	Immunoglobulin kappa variable 6-21 OS=Homo sapiens OX=9606 GN=IGKV6-21 PE=3 SV=1	TRUE	3.14898	0.05019	77856.3	7811.91	68331.8	5758.78	44307.1	4468.12	70044.4	9.96635	0.998536
25	283	sp|Q9GZM5|YIPF3_HUMAN	N/A	N/A	Protein YIPF3 OS=Homo sapiens OX=9606 GN=YIPF3 PE=1 SV=1	TRUE	-2.65828	0.05312	7788.47	58321.7	5743.92	56089.2	6573.79	41866.8	-50533.3	0.133543	-0.874378
26	7	sp|P01833|PIGR_HUMAN	N/A	N/A	Polymeric immunoglobulin receptor OS=Homo sapiens OX=9606 GN=PIGR PE=1 SV=4	TRUE	2.99633	0.05684	1.54648e+08	1.36472e+07	1.61646e+08	1.45895e+07	9.37922e+07	8.71238e+06	1.41e+08	11.3318	1.0543
27	130	sp|P21926|CD9_HUMAN	N/A	N/A	CD9 antigen OS=Homo sapiens OX=9606 GN=CD9 PE=1 SV=4	TRUE	2.89737	0.06152	345560	39234.7	430167	28598.2	210664	20371	306325	8.80751	0.944853
28	179	sp|P02748|CO9_HUMAN	N/A	N/A	Complement component C9 OS=Homo sapiens OX=9606 GN=C9 PE=1 SV=2	TRUE	2.76948	0.06358	128392	24896.3	155100	16675.1	73234.2	16691.9	103496	5.15709	0.712405
29	289	sp|Q86SQ4|AGRG6_HUMAN	N/A	N/A	Adhesion G-protein coupled receptor G6 OS=Homo sapiens OX=9606 GN=ADGRG6 PE=1 SV=3	TRUE	2.24323	0.06361	151752	59029.9	161365	31463.2	63309.6	59433.8	92721.7	2.57076	0.410061
30	86	sp|P02763|A1AG1_HUMAN	N/A	N/A	Alpha-1-acid glycoprotein 1 OS=Homo sapiens OX=9606 GN=ORM1 PE=1 SV=1	TRUE	2.81943	0.06675	1.04361e+06	37202.6	1.27578e+06	40856.3	713854	9682.56	1.0064e+06	28.052	1.44796
31	5	sp|P02768|ALBU_HUMAN	N/A	N/A	Albumin OS=Homo sapiens OX=9606 GN=ALB PE=1 SV=2	TRUE	2.78079	0.06877	1.05679e+07	303827	1.21881e+07	147322	7.37804e+06	274669	1.02641e+07	34.7826	1.54136
32	167	sp|P80303|NUCB2_HUMAN	N/A	N/A	Nucleobindin-2 OS=Homo sapiens OX=9606 GN=NUCB2 PE=1 SV=3	TRUE	2.77323	0.06913	227387	8338.73	264207	4233.42	157848	7041.4	219048	27.2688	1.43567
33	160	sp|O00299|CLIC1_HUMAN	N/A	N/A	Chloride intracellular channel protein 1 OS=Homo sapiens OX=9606 GN=CLIC1 PE=1 SV=4	TRUE	-2.29388	0.0695	97733.5	207768	85596.2	202953	33796.1	100386	-110034	0.470397	-0.327535
34	101	sp|P15941|MUC1_HUMAN	N/A	N/A	Mucin-1 OS=Homo sapiens OX=9606 GN=MUC1 PE=1 SV=3	TRUE	2.37337	0.07102	996010	418926	815588	354969	438216	235728	577084	2.37753	0.376127
35	93	sp|P98160|PGBM_HUMAN	N/A	N/A	Basement membrane-specific heparan sulfate proteoglycan core protein OS=Homo sapiens OX=9606 GN=HSPG2 PE=1 SV=4	TRUE	2.42153	0.07164	125253	47664.9	129998	44380.7	59052.2	27824	77588.2	2.62778	0.41959
36	267	sp|P31431|SDC4_HUMAN	N/A	N/A	Syndecan-4 OS=Homo sapiens OX=9606 GN=SDC4 PE=1 SV=2	TRUE	2.67058	0.0717	33456	7974.69	30604.3	8928.79	18842.2	3378.27	25481.3	4.19527	0.62276
37	32	sp|P04003|C4BPA_HUMAN	N/A	N/A	C4b-binding protein alpha chain OS=Homo sapiens OX=9606 GN=C4BPA PE=1 SV=2	TRUE	-2.33523	0.07322	672535	1.77218e+06	719095	1.35902e+06	218172	1.0243e+06	-1.09964e+06	0.379497	-0.420792
38	124	sp|P51993|FUT6_HUMAN	N/A	N/A	4-galactosyl-N-acetylglucosaminide 3-alpha-L-fucosyltransferase FUT6 OS=Homo sapiens OX=9606 GN=FUT6 PE=1 SV=1	TRUE	2.09569	0.07455	39869.1	25647.6	38189.7	28596.3	9247.28	11106.9	14221.5	1.55449	0.191589
39	155	sp|P07355|ANXA2_HUMAN	N/A	N/A	Annexin A2 OS=Homo sapiens OX=9606 GN=ANXA2 PE=1 SV=2	TRUE	-2.11097	0.07521	6961.3	11961.7	6851.41	13347	3525.75	3537.84	-5000.38	0.581967	-0.235102
40	253	sp|Q9NZP8|C1RL_HUMAN	N/A	N/A	Complement C1r subcomponent-like protein OS=Homo sapiens OX=9606 GN=C1RL PE=1 SV=2	TRUE	2.58846	0.07553	30841.1	5670.57	30885.2	5916.18	19101	4091.17	25170.6	5.43881	0.735504
41	249	sp|Q06481|APLP2_HUMAN	N/A	N/A	Amyloid-like protein 2 OS=Homo sapiens OX=9606 GN=APLP2 PE=1 SV=2	TRUE	2.57987	0.07566	20627.6	5777.38	21306.3	6095.74	11288.9	2523.87	14850.2	3.5704	0.552717
42	94	sp|P02765|FETUA_HUMAN	N/A	N/A	Alpha-2-HS-glycoprotein OS=Homo sapiens OX=9606 GN=AHSG PE=1 SV=2	TRUE	2.61332	0.0759	538869	84384.4	658106	53996.9	343945	57896.8	454484	6.38588	0.805221
43	248	sp|Q9NRA1|PDGFC_HUMAN	N/A	N/A	Platelet-derived growth factor C OS=Homo sapiens OX=9606 GN=PDGFC PE=1 SV=2	TRUE	2.45379	0.07879	35491.2	11820.6	34401.5	11337	18510.5	6081.16	23670.7	3.0025	0.477483
44	70	sp|P23280|CAH6_HUMAN	N/A	N/A	Carbonic anhydrase 6 OS=Homo sapiens OX=9606 GN=CA6 PE=1 SV=3	TRUE	2.61344	0.07937	6.54143e+06	198045	6.33921e+06	192253	4.85319e+06	122433	6.34339e+06	33.0301	1.51891
45	205	sp|Q9NP72|RAB18_HUMAN	N/A	N/A	Ras-related protein Rab-18 OS=Homo sapiens OX=9606 GN=RAB18 PE=1 SV=1	TRUE	2.47343	0.0881	68534.3	12362	76953.6	12381.8	45191.6	5092.29	56172.3	5.54397	0.743821
46	83	sp|Q9H173|SIL1_HUMAN	N/A	N/A	Nucleotide exchange factor SIL1 OS=Homo sapiens OX=9606 GN=SIL1 PE=1 SV=1	TRUE	2.34695	0.08923	583679	146646	609398	118981	359296	109586	437033	3.98018	0.599903
47	145	sp|P62987|RL40_HUMAN	N/A	N/A	Ubiquitin-60S ribosomal protein L40 OS=Homo sapiens OX=9606 GN=UBA52 PE=1 SV=2	TRUE	-2.21623	0.08983	43912.8	229987	49121	131058	15644.7	186923	-186074	0.190936	-0.719112
48	3	sp|P02788|TRFL_HUMAN	N/A	N/A	Lactotransferrin OS=Homo sapiens OX=9606 GN=LTF PE=1 SV=6	TRUE	2.35921	0.09249	5.37612e+08	1.55718e+08	5.1396e+08	1.45462e+08	3.16935e+08	7.38662e+07	3.81895e+08	3.45248	0.538132
49	258	sp|O60888|CUTA_HUMAN	N/A	N/A	Protein CutA OS=Homo sapiens OX=9606 GN=CUTA PE=1 SV=2	TRUE	2.37748	0.09392	234909	29885.8	280957	25090.9	170470	29287.6	205023	7.86022	0.895435
50	165	sp|P01877|IGHA2_HUMAN	N/A	N/A	Immunoglobulin heavy constant alpha 2 OS=Homo sapiens OX=9606 GN=IGHA2 PE=1 SV=4	TRUE	1.89682	0.09998	8649.67	5846.52	9064.74	6025.36	2028	2403.88	2803.15	1.47946	0.170102
51	279	sp|P13473|LAMP2_HUMAN	N/A	N/A	Lysosome-associated membrane glycoprotein 2 OS=Homo sapiens OX=9606 GN=LAMP2 PE=1 SV=2	TRUE	-1.919	0.10298	13663.9	44643.5	6671.47	34677.9	15580.8	31617	-30979.6	0.306067	-0.514183
52	50	sp|Q12841|FSTL1_HUMAN	N/A	N/A	Follistatin-related protein 1 OS=Homo sapiens OX=9606 GN=FSTL1 PE=1 SV=1	TRUE	2.21243	0.10825	666733	169583	680003	134826	442125	90135	497150	3.93161	0.59457
53	169	sp|P14550|AK1A1_HUMAN	N/A	N/A	Aldo-keto reductase family 1 member A1 OS=Homo sapiens OX=9606 GN=AKR1A1 PE=1 SV=3	TRUE	-1.99002	0.11035	27887.2	79571.5	28457.9	53202.5	12008.7	56501.4	-51684.4	0.350467	-0.455353
54	76	sp|P00558|PGK1_HUMAN	N/A	N/A	Phosphoglycerate kinase 1 OS=Homo sapiens OX=9606 GN=PGK1 PE=1 SV=3	TRUE	2.20089	0.11107	262507	49411.2	186346	46891.1	191422	32715.1	213096	5.31271	0.725316
55	59	sp|Q13410|BT1A1_HUMAN	N/A	N/A	Butyrophilin subfamily 1 member A1 OS=Homo sapiens OX=9606 GN=BTN1A1 PE=1 SV=3	TRUE	-1.92835	0.11119	1.87599e+06	4.74195e+06	1.68291e+06	5.66051e+06	1.03277e+06	3.11626e+06	-2.86596e+06	0.395615	-0.402727
56	52	sp|P04406|G3P_HUMAN	N/A	N/A	Glyceraldehyde-3-phosphate dehydrogenase OS=Homo sapiens OX=9606 GN=GAPDH PE=1 SV=3	TRUE	-1.82286	0.11142	930918	1.79209e+06	681850	1.68464e+06	587044	827748	-861170	0.51946	-0.284448
57	286	sp|P08294|SODE_HUMAN	N/A	N/A	Extracellular superoxide dismutase [Cu-Zn] OS=Homo sapiens OX=9606 GN=SOD3 PE=1 SV=2	TRUE	2.20997	0.11326	62374	15075.1	56585.4	16061.7	42703.2	3299.92	47298.9	4.13755	0.616743
58	255	sp|P01742|HV169_HUMAN	N/A	N/A	Immunoglobulin heavy variable 1-69 OS=Homo sapiens OX=9606 GN=IGHV1-69 PE=1 SV=2	TRUE	2.21196	0.11364	763409	23458.6	731834	10958.2	668563	28358.8	739950	32.5428	1.51245
59	178	sp|P45877|PPIC_HUMAN	N/A	N/A	Peptidyl-prolyl cis-trans isomerase C OS=Homo sapiens OX=9606 GN=PPIC PE=1 SV=1	TRUE	-1.81614	0.11444	237746	483616	199561	427930	151918	250580	-245869	0.491602	-0.308386
60	282	sp|A0A075B6I4|LVX54_HUMAN	N/A	N/A	Immunoglobulin lambda variable 10-54 OS=Homo sapiens OX=9606 GN=IGLV10-54 PE=3 SV=1	TRUE	-1.80827	0.11466	17802.3	45032.6	12898.5	45264.8	17737.3	27213.4	-27230.4	0.395319	-0.403052
61	244	sp|P11021|BIP_HUMAN	N/A	N/A	Endoplasmic reticulum chaperone BiP OS=Homo sapiens OX=9606 GN=HSPA5 PE=1 SV=2	TRUE	-1.97018	0.12007	23285	352902	23801.9	160071	7786.83	373999	-329617	0.0659814	-1.18058
62	34	sp|Q96S86|HPLN3_HUMAN	N/A	N/A	Hyaluronan and proteoglycan link protein 3 OS=Homo sapiens OX=9606 GN=HAPLN3 PE=2 SV=1	TRUE	2.09564	0.12045	730576	238862	765556	207852	460337	101897	491714	3.05857	0.485518
63	137	sp|P07900|HS90A_HUMAN	N/A	N/A	Heat shock protein HSP 90-alpha OS=Homo sapiens OX=9606 GN=HSP90AA1 PE=1 SV=5	TRUE	2.1392	0.12124	138051	17328.6	128262	17844.9	112647	7890.37	120723	7.96668	0.901278
64	135	sp|Q92876|KLK6_HUMAN	N/A	N/A	Kallikrein-6 OS=Homo sapiens OX=9606 GN=KLK6 PE=1 SV=1	TRUE	2.12109	0.12247	213251	45466	204157	55142.6	157508	16602.6	167785	4.69034	0.671204
65	275	sp|Q15084|PDIA6_HUMAN	N/A	N/A	Protein disulfide-isomerase A6 OS=Homo sapiens OX=9606 GN=PDIA6 PE=1 SV=1	TRUE	-1.87963	0.12481	22311.3	97568.2	19545.9	82711.2	20291.1	86606.1	-75256.9	0.228674	-0.640783
66	220	sp|P20930|FILA_HUMAN	N/A	N/A	Filaggrin OS=Homo sapiens OX=9606 GN=FLG PE=1 SV=3	TRUE	1.96636	0.1335	27299.2	8097.01	26572.1	6661.01	18938.8	5335.26	19202.2	3.37151	0.527825
67	128	sp|P07737|PROF1_HUMAN	N/A	N/A	Profilin-1 OS=Homo sapiens OX=9606 GN=PFN1 PE=1 SV=2	TRUE	-1.77496	0.13376	176941	574241	132250	609936	166300	464698	-397300	0.308131	-0.511265
68	69	sp|O14786|NRP1_HUMAN	N/A	N/A	Neuropilin-1 OS=Homo sapiens OX=9606 GN=NRP1 PE=1 SV=3	TRUE	1.7282	0.13646	371989	219600	359286	175369	142672	115899	152389	1.69394	0.228898
69	198	sp|Q9H4G4|GAPR1_HUMAN	N/A	N/A	Golgi-associated plant pathogenesis-related protein 1 OS=Homo sapiens OX=9606 GN=GLIPR2 PE=1 SV=3	TRUE	1.82002	0.13756	89173.3	39284.5	109071	51143.6	49597.4	26115	49888.8	2.26994	0.356014
70	238	sp|Q8NBJ4|GOLM1_HUMAN	N/A	N/A	Golgi membrane protein 1 OS=Homo sapiens OX=9606 GN=GOLM1 PE=1 SV=1	TRUE	-1.67283	0.13857	146277	375390	85373.2	338408	170579	239624	-229112	0.389668	-0.409306
71	114	sp|P05155|IC1_HUMAN	N/A	N/A	Plasma protease C1 inhibitor OS=Homo sapiens OX=9606 GN=SERPING1 PE=1 SV=2	TRUE	-1.78706	0.13859	164069	295197	148487	206158	40159.4	157812	-131128	0.555795	-0.255086
72	18	sp|P15144|AMPN_HUMAN	N/A	N/A	Aminopeptidase N OS=Homo sapiens OX=9606 GN=ANPEP PE=1 SV=4	TRUE	1.81353	0.13968	1.19073e+06	385980	1.05061e+06	152146	806716	413593	804747	3.08494	0.489247
73	174	sp|P32119|PRDX2_HUMAN	N/A	N/A	Peroxiredoxin-2 OS=Homo sapiens OX=9606 GN=PRDX2 PE=1 SV=5	TRUE	1.92865	0.14588	68349	15303.6	45949.1	19845.7	54476.4	8527	53045.4	4.4662	0.649938
74	195	sp|Q99519|NEUR1_HUMAN	N/A	N/A	Sialidase-1 OS=Homo sapiens OX=9606 GN=NEU1 PE=1 SV=1	TRUE	1.82157	0.14603	41225.7	20104.8	38813.6	23810.2	21759.2	8965.31	21120.9	2.05054	0.311868
75	106	sp|P02766|TTHY_HUMAN	N/A	N/A	Transthyretin OS=Homo sapiens OX=9606 GN=TTR PE=1 SV=1	TRUE	1.87798	0.1461	79701.8	21388.3	50765.8	12084.5	60141.9	17308.1	58313.4	3.72641	0.571291
76	133	sp|Q8N474|SFRP1_HUMAN	N/A	N/A	Secreted frizzled-related protein 1 OS=Homo sapiens OX=9606 GN=SFRP1 PE=1 SV=1	TRUE	1.78659	0.14658	115398	43961	113533	34021.5	73437.5	35393.9	71437	2.62501	0.419131
77	26	sp|Q08380|LG3BP_HUMAN	N/A	N/A	Galectin-3-binding protein OS=Homo sapiens OX=9606 GN=LGALS3BP PE=1 SV=1	TRUE	1.91769	0.15076	2.45641e+06	213829	1.87388e+06	191375	2.33744e+06	90240.8	2.24258e+06	11.4877	1.06023
78	259	sp|P67936|TPM4_HUMAN	N/A	N/A	Tropomyosin alpha-4 chain OS=Homo sapiens OX=9606 GN=TPM4 PE=1 SV=3	TRUE	-1.72975	0.15175	2696.45	5886.96	2995.49	4225.58	837.481	4016.7	-3190.51	0.458038	-0.339098
79	54	sp|P36955|PEDF_HUMAN	N/A	N/A	Pigment epithelium-derived factor OS=Homo sapiens OX=9606 GN=SERPINF1 PE=1 SV=4	TRUE	1.62445	0.15176	349424	286781	353807	283970	41379.9	72765.9	62642.4	1.21843	0.0858015
80	64	sp|P13647|K2C5_HUMAN	N/A	N/A	Keratin, type II cytoskeletal 5 OS=Homo sapiens OX=9606 GN=KRT5 PE=1 SV=3	TRUE	1.84337	0.15322	139658	52813	126935	55393.2	91721.7	24115.1	86844.5	2.64438	0.422323
81	119	sp|P07339|CATD_HUMAN	N/A	N/A	Cathepsin D OS=Homo sapiens OX=9606 GN=CTSD PE=1 SV=1	TRUE	1.88155	0.15449	217486	34956.1	164491	24277.7	192973	22505.1	182530	6.22168	0.793908
82	196	sp|O43278|SPIT1_HUMAN	N/A	N/A	Kunitz-type protease inhibitor 1 OS=Homo sapiens OX=9606 GN=SPINT1 PE=1 SV=2	TRUE	1.59458	0.15505	145833	103644	147568	83062.2	33199.4	46068.9	42189.2	1.40706	0.148313
83	242	sp|A0A0C4DH68|KV224_HUMAN	N/A	N/A	Immunoglobulin kappa variable 2-24 OS=Homo sapiens OX=9606 GN=IGKV2-24 PE=3 SV=1	TRUE	1.86474	0.15702	37957.2	7389.52	27642.6	6938.56	32599	3898.46	30567.6	5.13662	0.710678
84	28	sp|P08571|CD14_HUMAN	N/A	N/A	Monocyte differentiation antigen CD14 OS=Homo sapiens OX=9606 GN=CD14 PE=1 SV=2	TRUE	-1.5966	0.15973	1.27281e+07	2.29405e+07	1.37124e+07	2.32536e+07	6.43747e+06	1.23598e+07	-1.02124e+07	0.554831	-0.255839
85	31	sp|P06733|ENOA_HUMAN	N/A	N/A	Alpha-enolase OS=Homo sapiens OX=9606 GN=ENO1 PE=1 SV=2	TRUE	1.78487	0.15994	561997	247215	487140	209103	340015	104898	314782	2.27331	0.356659
86	19	sp|P01871|IGHM_HUMAN	N/A	N/A	Immunoglobulin heavy constant mu OS=Homo sapiens OX=9606 GN=IGHM PE=1 SV=4	TRUE	-1.68702	0.16422	4.90357e+06	2.36185e+07	5.40628e+06	8.42055e+06	3.05451e+06	2.45695e+07	-1.87149e+07	0.207616	-0.68274
87	223	sp|P07741|APT_HUMAN	N/A	N/A	Adenine phosphoribosyltransferase OS=Homo sapiens OX=9606 GN=APRT PE=1 SV=2	TRUE	-1.68991	0.16474	24071.2	110035	21927.9	53551.7	10727.1	113112	-85963.7	0.21876	-0.660033
88	150	sp|O75882|ATRN_HUMAN	N/A	N/A	Attractin OS=Homo sapiens OX=9606 GN=ATRN PE=1 SV=2	TRUE	1.73559	0.17168	149414	59308	102653	54779.7	101036	26763.1	90106.2	2.51929	0.401279
89	49	sp|P05814|CASB_HUMAN	N/A	N/A	Beta-casein OS=Homo sapiens OX=9606 GN=CSN2 PE=1 SV=4	TRUE	-1.5636	0.17268	1.17547e+07	5.1228e+07	1.23196e+06	2.4326e+07	2.13209e+07	5.11701e+07	-3.94733e+07	0.229458	-0.639297
90	266	sp|Q01518|CAP1_HUMAN	N/A	N/A	Adenylyl cyclase-associated protein 1 OS=Homo sapiens OX=9606 GN=CAP1 PE=1 SV=5	TRUE	-1.6217	0.17694	9751.35	25592.3	9518.96	18409.7	2989.12	21585	-15841	0.381027	-0.419045
91	95	sp|Q03167|TGBR3_HUMAN	N/A	N/A	Transforming growth factor beta receptor type 3 OS=Homo sapiens OX=9606 GN=TGFBR3 PE=1 SV=3	TRUE	1.64222	0.17908	215850	98805	226109	90948.1	133646	55427.7	117045	2.18461	0.339373
92	300	sp|Q07020|RL18_HUMAN	N/A	N/A	60S ribosomal protein L18 OS=Homo sapiens OX=9606 GN=RPL18 PE=1 SV=2	TRUE	1.49464	0.17916	25268.6	14521.1	26794.7	7594.31	9993.12	11563	10747.5	1.74013	0.240582
93	186	sp|Q8NHW5|RLA0L_HUMAN	N/A	N/A	60S acidic ribosomal protein P0-like OS=Homo sapiens OX=9606 GN=RPLP0P6 PE=5 SV=1	TRUE	-1.52459	0.18411	15430.2	34179.1	13355.3	19910.1	9640	25298.3	-18748.9	0.45145	-0.34539
94	162	sp|P04083|ANXA1_HUMAN	N/A	N/A	Annexin A1 OS=Homo sapiens OX=9606 GN=ANXA1 PE=1 SV=2	TRUE	-1.4895	0.18516	12170.7	31945.7	6598.81	21799.9	13389.2	25636	-19775	0.380981	-0.419096
95	241	sp|P04114|APOB_HUMAN	N/A	N/A	Apolipoprotein B-100 OS=Homo sapiens OX=9606 GN=APOB PE=1 SV=2	TRUE	1.47368	0.18567	8725.92	3916.66	9235.6	1120.79	4731.71	5026.3	4809.27	2.2279	0.347896
96	80	sp|P01034|CYTC_HUMAN	N/A	N/A	Cystatin-C OS=Homo sapiens OX=9606 GN=CST3 PE=1 SV=1	TRUE	1.53845	0.19266	280706	119679	251702	141149	188566	101639	161026	2.34548	0.370232
97	189	sp|A0A0J9YXX1|HV5X1_HUMAN	N/A	N/A	Immunoglobulin heavy variable 5-10-1 OS=Homo sapiens OX=9606 GN=IGHV5-10-1 PE=3 SV=1	TRUE	-1.536	0.1983	4102.04	46685	2323.22	19024.9	4802.03	61758.2	-42583	0.0878664	-1.05618
98	56	sp|O00468|AGRIN_HUMAN	N/A	N/A	Agrin OS=Homo sapiens OX=9606 GN=AGRN PE=1 SV=6	TRUE	1.64041	0.19879	323733	95846.8	236482	99053.8	277331	18797.7	227886	3.37761	0.528609
99	45	sp|Q6UX06|OLFM4_HUMAN	N/A	N/A	Olfactomedin-4 OS=Homo sapiens OX=9606 GN=OLFM4 PE=1 SV=1	TRUE	1.59953	0.2028	1.64409e+06	405340	1.66809e+06	283365	1.52587e+06	297523	1.23875e+06	4.05608	0.608107
100	224	sp|P60842|IF4A1_HUMAN	N/A	N/A	Eukaryotic initiation factor 4A-I OS=Homo sapiens OX=9606 GN=EIF4A1 PE=1 SV=1	TRUE	1.5977	0.20572	19289	5872.41	13493.9	6227.87	16668.1	2302.52	13416.6	3.28468	0.516493
101	108	sp|Q99541|PLIN2_HUMAN	N/A	N/A	Perilipin-2 OS=Homo sapiens OX=9606 GN=PLIN2 PE=1 SV=2	TRUE	-1.49466	0.20637	176338	452133	160052	347340	54357.2	408099	-275795	0.390014	-0.40892
102	90	sp|P00751|CFAB_HUMAN	N/A	N/A	Complement factor B OS=Homo sapiens OX=9606 GN=CFB PE=1 SV=2	TRUE	1.58726	0.2066	185941	74817.1	145729	91193.4	138406	23699.5	111124	2.48528	0.395376
103	57	sp|P12273|PIP_HUMAN	N/A	N/A	Prolactin-inducible protein OS=Homo sapiens OX=9606 GN=PIP PE=1 SV=1	TRUE	1.58645	0.21064	1.10861e+07	814706	5.75141e+06	923021	1.29421e+07	470763	1.02714e+07	13.6075	1.13378
104	55	sp|P12821|ACE_HUMAN	N/A	N/A	Angiotensin-converting enzyme OS=Homo sapiens OX=9606 GN=ACE PE=1 SV=1	TRUE	-1.40523	0.21247	261101	441838	260549	345123	111168	259353	-180737	0.590943	-0.228455
105	153	sp|P98164|LRP2_HUMAN	N/A	N/A	Low-density lipoprotein receptor-related protein 2 OS=Homo sapiens OX=9606 GN=LRP2 PE=1 SV=3	TRUE	1.49961	0.21316	127917	73009.1	132889	69054.1	69175.3	26864.3	54908.1	1.75207	0.243552
106	110	sp|Q13228|SBP1_HUMAN	N/A	N/A	Methanethiol oxidase OS=Homo sapiens OX=9606 GN=SELENBP1 PE=1 SV=2	TRUE	1.38481	0.21318	548888	398892	559988	351295	111155	207885	149996	1.37603	0.138628
107	231	sp|P14625|ENPL_HUMAN	N/A	N/A	Endoplasmin OS=Homo sapiens OX=9606 GN=HSP90B1 PE=1 SV=1	TRUE	-1.39336	0.21846	208535	456952	162482	333347	140725	366301	-248418	0.45636	-0.340693
108	77	sp|P04004|VTNC_HUMAN	N/A	N/A	Vitronectin OS=Homo sapiens OX=9606 GN=VTN PE=1 SV=1	TRUE	1.51616	0.21985	19995.8	7256.28	20750	5834.07	16465.1	3759.46	12739.5	2.75565	0.440225
109	132	sp|Q02818|NUCB1_HUMAN	N/A	N/A	Nucleobindin-1 OS=Homo sapiens OX=9606 GN=NUCB1 PE=1 SV=4	TRUE	1.49829	0.22057	151844	65929.9	139444	62858.5	111079	31891.1	85914.2	2.30311	0.362315
110	211	sp|Q08257|QOR_HUMAN	N/A	N/A	Quinone oxidoreductase OS=Homo sapiens OX=9606 GN=CRYZ PE=1 SV=1	TRUE	1.48917	0.22122	23287.4	10117.2	19753.5	10230.7	17041.2	5298.79	13170.2	2.30176	0.362061
111	236	sp|Q06830|PRDX1_HUMAN	N/A	N/A	Peroxiredoxin-1 OS=Homo sapiens OX=9606 GN=PRDX1 PE=1 SV=1	TRUE	1.45843	0.22758	33155.3	11562.3	20833.6	6203.74	28395.2	9390.61	21593	2.86753	0.457509
112	15	sp|P19835|CEL_HUMAN	N/A	N/A	Bile salt-activated lipase OS=Homo sapiens OX=9606 GN=CEL PE=1 SV=3	TRUE	1.4878	0.22808	3.93352e+07	8.24727e+06	3.8956e+07	7.02027e+06	4.11223e+07	8.32155e+06	3.1088e+07	4.76949	0.678472
113	75	sp|P50395|GDIB_HUMAN	N/A	N/A	Rab GDP dissociation inhibitor beta OS=Homo sapiens OX=9606 GN=GDI2 PE=1 SV=2	TRUE	-1.30729	0.23479	137257	232627	122836	161530	80894.7	135758	-95369.6	0.590031	-0.229125
114	190	sp|Q9UBR2|CATZ_HUMAN	N/A	N/A	Cathepsin Z OS=Homo sapiens OX=9606 GN=CTSZ PE=1 SV=1	TRUE	-1.34443	0.2379	112632	159139	112197	140752	22158.6	73276.7	-46507.2	0.707757	-0.150116
115	16	sp|Q08431|MFGM_HUMAN	N/A	N/A	Lactadherin OS=Homo sapiens OX=9606 GN=MFGE8 PE=1 SV=3	TRUE	-1.292	0.23875	2.55835e+07	4.20983e+07	2.02085e+07	3.39851e+07	1.48208e+07	2.32888e+07	-1.65148e+07	0.607709	-0.216304
116	250	sp|P07858|CATB_HUMAN	N/A	N/A	Cathepsin B OS=Homo sapiens OX=9606 GN=CTSB PE=1 SV=3	TRUE	-1.29774	0.24008	102060	175674	83381.5	161186	87703.3	80460.1	-73614.2	0.580961	-0.235853
117	271	sp|A0A087WSY6|KVD15_HUMAN	N/A	N/A	Immunoglobulin kappa variable 3D-15 OS=Homo sapiens OX=9606 GN=IGKV3D-15 PE=3 SV=6	TRUE	1.40662	0.24249	63594.4	29355	51145.2	22898.7	46892.9	14625.4	34239.4	2.16639	0.335737
118	115	sp|O15232|MATN3_HUMAN	N/A	N/A	Matrilin-3 OS=Homo sapiens OX=9606 GN=MATN3 PE=1 SV=2	TRUE	-1.34308	0.24289	430918	879112	387287	950162	164273	723233	-448194	0.490174	-0.30965
119	35	sp|P05067|A4_HUMAN	N/A	N/A	Amyloid-beta precursor protein OS=Homo sapiens OX=9606 GN=APP PE=1 SV=3	TRUE	1.40964	0.24645	157671	57433.8	121129	44610.1	139202	32569.1	100238	2.74527	0.438585
120	11	sp|P10909|CLUS_HUMAN	N/A	N/A	Clusterin OS=Homo sapiens OX=9606 GN=CLU PE=1 SV=1	TRUE	-1.34651	0.24732	7.53047e+07	1.18077e+08	5.10329e+07	1.14673e+08	5.82723e+07	2.82944e+07	-4.27722e+07	0.63776	-0.195343
121	170	sp|P27105|STOM_HUMAN	N/A	N/A	Stomatin OS=Homo sapiens OX=9606 GN=STOM PE=1 SV=3	TRUE	-1.25718	0.25124	176678	280711	135622	244034	92068.5	153761	-104032	0.629397	-0.201075
122	199	sp|Q96KP4|CNDP2_HUMAN	N/A	N/A	Cytosolic non-specific dipeptidase OS=Homo sapiens OX=9606 GN=CNDP2 PE=1 SV=2	TRUE	1.29883	0.2534	185036	94263.2	181847	80527.9	122530	75199.4	90772.9	1.96297	0.292914
123	210	sp|O75874|IDHC_HUMAN	N/A	N/A	Isocitrate dehydrogenase [NADP] cytoplasmic OS=Homo sapiens OX=9606 GN=IDH1 PE=1 SV=2	TRUE	-1.30378	0.25392	46100	83331.8	41345.9	88720	15049.8	61598.3	-37231.8	0.55321	-0.25711
124	270	sp|A0A0C4DH25|KVD20_HUMAN	N/A	N/A	Immunoglobulin kappa variable 3D-20 OS=Homo sapiens OX=9606 GN=IGKV3D-20 PE=3 SV=1	TRUE	1.35195	0.25448	43162.5	19031.8	29407.3	27423.1	33967	12276.6	24130.7	2.26792	0.355627
125	61	sp|P47710|CASA1_HUMAN	N/A	N/A	Alpha-S1-casein OS=Homo sapiens OX=9606 GN=CSN1S1 PE=1 SV=1	TRUE	1.28238	0.2565	1.75836e+07	8.90874e+06	1.26364e+07	8.92695e+06	1.16956e+07	7.60386e+06	8.67485e+06	1.97375	0.295291
126	193	sp|P02792|FRIL_HUMAN	N/A	N/A	Ferritin light chain OS=Homo sapiens OX=9606 GN=FTL PE=1 SV=2	TRUE	1.33446	0.26055	20562.4	10937.5	17272	8725.88	13775.6	4785.03	9624.88	1.87999	0.274155
127	197	sp|P23284|PPIB_HUMAN	N/A	N/A	Peptidyl-prolyl cis-trans isomerase B OS=Homo sapiens OX=9606 GN=PPIB PE=1 SV=2	TRUE	-1.26448	0.26816	146318	317770	160617	231887	63385.4	294791	-171451	0.460454	-0.336813
128	17	sp|P35527|K1C9_HUMAN	N/A	N/A	Keratin, type I cytoskeletal 9 OS=Homo sapiens OX=9606 GN=KRT9 PE=1 SV=3	TRUE	1.30318	0.26866	421754	277348	429277	249580	210582	77222.3	144405	1.52066	0.182033
129	47	sp|P01591|IGJ_HUMAN	N/A	N/A	Immunoglobulin J chain OS=Homo sapiens OX=9606 GN=JCHAIN PE=1 SV=4	TRUE	1.34317	0.27169	1.15559e+08	5.03991e+06	4.58742e+07	3.42721e+06	1.64512e+08	4.60153e+06	1.10519e+08	22.9287	1.36038
130	280	sp|P07360|CO8G_HUMAN	N/A	N/A	Complement component C8 gamma chain OS=Homo sapiens OX=9606 GN=C8G PE=1 SV=3	TRUE	-1.26312	0.27483	16032.2	160724	14213.5	23124.3	11705.5	255811	-144692	0.0997499	-1.00109
131	41	sp|Q9NZ08|ERAP1_HUMAN	N/A	N/A	Endoplasmic reticulum aminopeptidase 1 OS=Homo sapiens OX=9606 GN=ERAP1 PE=1 SV=3	TRUE	1.19509	0.28626	688654	353702	617126	198294	484879	314456	334952	1.94699	0.289363
132	23	sp|P01011|AACT_HUMAN	N/A	N/A	Alpha-1-antichymotrypsin OS=Homo sapiens OX=9606 GN=SERPINA3 PE=1 SV=2	TRUE	-1.1463	0.28985	9.89108e+06	1.76166e+07	9.49448e+06	1.23481e+07	8.19789e+06	1.19623e+07	-7.72549e+06	0.561465	-0.250678
133	65	sp|P12814|ACTN1_HUMAN	N/A	N/A	Alpha-actinin-1 OS=Homo sapiens OX=9606 GN=ACTN1 PE=1 SV=2	TRUE	1.25534	0.28998	59150.4	39448.7	61602	38360.5	30537.2	8118.71	19701.7	1.49943	0.175925
134	291	sp|A0A0A0MS15|HV349_HUMAN	N/A	N/A	Immunoglobulin heavy variable 3-49 OS=Homo sapiens OX=9606 GN=IGHV3-49 PE=3 SV=1	TRUE	1.27634	0.29091	426595	46076.3	216204	34858.5	594838	46085.4	380519	9.25847	0.966539
135	148	sp|O43692|PI15_HUMAN	N/A	N/A	Peptidase inhibitor 15 OS=Homo sapiens OX=9606 GN=PI15 PE=1 SV=1	TRUE	1.22324	0.29372	70626.7	38303	51575.5	36153.4	50094.4	18827.9	32323.8	1.8439	0.265737
136	73	sp|P02649|APOE_HUMAN	N/A	N/A	Apolipoprotein E OS=Homo sapiens OX=9606 GN=APOE PE=1 SV=1	TRUE	1.19052	0.29382	111930	71166.1	97154.5	57767.3	61502.4	33674.2	40764.1	1.5728	0.196674
137	264	sp|P04211|LV743_HUMAN	N/A	N/A	Immunoglobulin lambda variable 7-43 OS=Homo sapiens OX=9606 GN=IGLV7-43 PE=3 SV=2	TRUE	1.26777	0.29431	692014	42890.3	244474	38509	1.02396e+06	13890.2	649124	16.1345	1.20776
138	158	sp|P09467|F16P1_HUMAN	N/A	N/A	Fructose-1,6-bisphosphatase 1 OS=Homo sapiens OX=9606 GN=FBP1 PE=1 SV=5	TRUE	1.21645	0.29457	76415.7	32100.2	69246.5	15977.7	68645	27305.4	44315.5	2.38054	0.376675
139	173	sp|O95969|SG1D2_HUMAN	N/A	N/A	Secretoglobin family 1D member 2 OS=Homo sapiens OX=9606 GN=SCGB1D2 PE=2 SV=1	TRUE	1.24817	0.3005	6.03263e+06	78202.1	1.92319e+06	42208.7	9.54078e+06	77610.9	5.95443e+06	77.1416	1.88729
140	194	sp|P0DP03|HVC05_HUMAN	N/A	N/A	Immunoglobulin heavy variable 3-30-5 OS=Homo sapiens OX=9606 GN=IGHV3-30-5 PE=3 SV=1	TRUE	1.24164	0.30259	1.98254e+06	23352.2	606915	19540.7	3.15576e+06	16665.3	1.95918e+06	84.8971	1.92889
141	14	sp|P00450|CERU_HUMAN	N/A	N/A	Ceruloplasmin OS=Homo sapiens OX=9606 GN=CP PE=1 SV=1	TRUE	1.2389	0.30344	3.06273e+06	227379	1.00346e+06	221876	4.57658e+06	85483.4	2.83535e+06	13.4697	1.12936
142	295	sp|P63000|RAC1_HUMAN	N/A	N/A	Ras-related C3 botulinum toxin substrate 1 OS=Homo sapiens OX=9606 GN=RAC1 PE=1 SV=1	TRUE	-1.14302	0.30384	34585	61156.4	27566.6	46501.3	16532.6	48583.9	-26571.4	0.565517	-0.247554
143	38	sp|P36222|CH3L1_HUMAN	N/A	N/A	Chitinase-3-like protein 1 OS=Homo sapiens OX=9606 GN=CHI3L1 PE=1 SV=2	TRUE	1.23483	0.30435	966599	177085	416008	163144	1.27697e+06	75296.9	789514	5.45839	0.737065
144	215	sp|P09211|GSTP1_HUMAN	N/A	N/A	Glutathione S-transferase P OS=Homo sapiens OX=9606 GN=GSTP1 PE=1 SV=2	TRUE	-1.11908	0.30663	103654	192386	49007.5	204145	127158	105938	-88732	0.538782	-0.268587
145	1	sp|P24821|TENA_HUMAN	N/A	N/A	Tenascin OS=Homo sapiens OX=9606 GN=TNC PE=1 SV=3	TRUE	-1.10396	0.3085	4.2026e+07	9.39018e+07	1.98004e+07	7.61836e+07	5.14017e+07	8.79653e+07	-5.18757e+07	0.447553	-0.349155
146	297	sp|A0A0C4DH36|HV338_HUMAN	N/A	N/A	Probable non-functional immunoglobulin heavy variable 3-38 OS=Homo sapiens OX=9606 GN=IGHV3-38 PE=1 SV=1	TRUE	1.21873	0.30988	57062.9	9940.1	24330.6	11493.5	77292.2	2734.87	47122.8	5.74068	0.758963
147	58	sp|Q9HC84|MUC5B_HUMAN	N/A	N/A	Mucin-5B OS=Homo sapiens OX=9606 GN=MUC5B PE=1 SV=3	TRUE	1.20407	0.31196	864210	338656	608600	374609	864552	135142	525554	2.55188	0.406861
148	102	sp|P06396|GELS_HUMAN	N/A	N/A	Gelsolin OS=Homo sapiens OX=9606 GN=GSN PE=1 SV=1	TRUE	1.1876	0.31316	257616	133483	187864	105103	203861	51742.2	124133	1.92995	0.285547
149	175	sp|P00338|LDHA_HUMAN	N/A	N/A	L-lactate dehydrogenase A chain OS=Homo sapiens OX=9606 GN=LDHA PE=1 SV=2	TRUE	1.19531	0.31776	124500	7613.67	37708.1	5197.36	195526	4898.83	116887	16.3522	1.21358
150	88	sp|Q24JP5|T132A_HUMAN	N/A	N/A	Transmembrane protein 132A OS=Homo sapiens OX=9606 GN=TMEM132A PE=1 SV=1	TRUE	-1.08237	0.31836	110594	164980	124382	118077	52474.7	95820.8	-54385.5	0.67035	-0.173698
151	27	sp|P25311|ZA2G_HUMAN	N/A	N/A	Zinc-alpha-2-glycoprotein OS=Homo sapiens OX=9606 GN=AZGP1 PE=1 SV=2	TRUE	1.18527	0.32124	9.25327e+06	225875	2.21625e+06	164462	1.52323e+07	112152	9.02739e+06	40.9663	1.61243
152	78	sp|P05413|FABPH_HUMAN	N/A	N/A	Fatty acid-binding protein, heart OS=Homo sapiens OX=9606 GN=FABP3 PE=1 SV=4	TRUE	-1.09351	0.32429	1.37607e+06	3.04583e+06	1.04786e+06	1.95529e+06	1.02491e+06	3.21638e+06	-1.66976e+06	0.451789	-0.345064
153	44	sp|O00391|QSOX1_HUMAN	N/A	N/A	Sulfhydryl oxidase 1 OS=Homo sapiens OX=9606 GN=QSOX1 PE=1 SV=3	TRUE	1.12206	0.32804	1.13112e+06	537740	1.12048e+06	409618	995286	400059	593375	2.10346	0.322934
154	116	sp|P14618|KPYM_HUMAN	N/A	N/A	Pyruvate kinase PKM OS=Homo sapiens OX=9606 GN=PKM PE=1 SV=4	TRUE	1.15194	0.32892	158023	44652.6	73718.5	40261.9	194222	35734.7	113370	3.53894	0.548873
155	66	sp|P10586|PTPRF_HUMAN	N/A	N/A	Receptor-type tyrosine-protein phosphatase F OS=Homo sapiens OX=9606 GN=PTPRF PE=1 SV=2	TRUE	1.04882	0.32916	315984	250510	297155	218558	80041.7	107130	65474.1	1.26136	0.10084
156	22	sp|P0DOX2|IGA2_HUMAN	N/A	N/A	Immunoglobulin alpha-2 heavy chain OS=Homo sapiens OX=9606 PE=1 SV=2	TRUE	-1.04248	0.33209	3.22128e+06	7.25542e+06	1.19226e+06	5.04523e+06	4.81286e+06	6.7765e+06	-4.03414e+06	0.443983	-0.352634
157	263	sp|P59998|ARPC4_HUMAN	N/A	N/A	Actin-related protein 2/3 complex subunit 4 OS=Homo sapiens OX=9606 GN=ARPC4 PE=1 SV=3	TRUE	1.14649	0.33401	32851.6	6145.7	11962.3	5117.18	46472.9	3645.15	26705.9	5.34546	0.727985
158	85	sp|P05156|CFAI_HUMAN	N/A	N/A	Complement factor I OS=Homo sapiens OX=9606 GN=CFI PE=1 SV=2	TRUE	1.04498	0.33677	87655.3	66914.4	99827.9	68973.3	31739.6	26654.9	20741	1.30996	0.117259
159	142	sp|O43707|ACTN4_HUMAN	N/A	N/A	Alpha-actinin-4 OS=Homo sapiens OX=9606 GN=ACTN4 PE=1 SV=2	TRUE	1.08421	0.34431	52590.3	25991.1	39988.3	26556.1	46549.3	17344.7	26599.3	2.0234	0.306082
160	256	sp|Q99828|CIB1_HUMAN	N/A	N/A	Calcium and integrin-binding protein 1 OS=Homo sapiens OX=9606 GN=CIB1 PE=1 SV=4	TRUE	1.0629	0.34594	15074.4	8203.11	13161.6	5393.92	11854.8	5769.42	6871.29	1.83764	0.264261
161	268	sp|P01602|KV105_HUMAN	N/A	N/A	Immunoglobulin kappa variable 1-5 OS=Homo sapiens OX=9606 GN=IGKV1-5 PE=1 SV=2	TRUE	-1.05018	0.34862	5203.41	15123.7	5185.94	5854.62	3804.44	20689.8	-9920.3	0.344057	-0.46337
162	89	sp|P68871|HBB_HUMAN	N/A	N/A	Hemoglobin subunit beta OS=Homo sapiens OX=9606 GN=HBB PE=1 SV=2	TRUE	1.10587	0.34939	1.60728e+06	139418	316718	101412	2.65368e+06	81312	1.46786e+06	11.5284	1.06177
163	146	sp|P69905|HBA_HUMAN	N/A	N/A	Hemoglobin subunit alpha OS=Homo sapiens OX=9606 GN=HBA1 PE=1 SV=2	TRUE	1.10521	0.34949	973950	79834.8	172965	55780	1.61661e+06	75050.3	894115	12.1996	1.08634
164	200	sp|P62888|RL30_HUMAN	N/A	N/A	60S ribosomal protein L30 OS=Homo sapiens OX=9606 GN=RPL30 PE=1 SV=2	TRUE	1.08821	0.35258	198422	76134.6	120049	78762.4	221923	39732.8	122288	2.6062	0.416008
165	278	sp|P20827|EFNA1_HUMAN	N/A	N/A	Ephrin-A1 OS=Homo sapiens OX=9606 GN=EFNA1 PE=1 SV=2	TRUE	0.986469	0.35692	14293	9690.72	15693.5	7401	5855.12	8122.53	4602.25	1.47491	0.168766
166	287	sp|P05543|THBG_HUMAN	N/A	N/A	Thyroxine-binding globulin OS=Homo sapiens OX=9606 GN=SERPINA7 PE=1 SV=2	TRUE	-0.994124	0.35778	4259.19	6426.65	3621.63	8521.92	2144.52	4244.92	-2167.46	0.662738	-0.178658
167	192	sp|P63104|1433Z_HUMAN	N/A	N/A	14-3-3 protein zeta/delta OS=Homo sapiens OX=9606 GN=YWHAZ PE=1 SV=1	TRUE	1.05833	0.3668	15823.1	3610.05	4833.98	2699.51	23015.7	1920.31	12213	4.38306	0.641777
168	247	sp|P12109|CO6A1_HUMAN	N/A	N/A	Collagen alpha-1(VI) chain OS=Homo sapiens OX=9606 GN=COL6A1 PE=1 SV=3	TRUE	-0.978722	0.36942	7895.29	27188.3	0	11777.4	15790.6	40388.4	-19293	0.290393	-0.537014
169	184	sp|P0DP08|HVD82_HUMAN	N/A	N/A	Immunoglobulin heavy variable 4-38-2 OS=Homo sapiens OX=9606 GN=IGHV4-38-2 PE=3 SV=1	TRUE	1.03252	0.37052	17465	9601.21	15531.5	8117.45	14808.1	3990.81	7863.81	1.81904	0.259843
170	262	sp|Q9Y653|AGRG1_HUMAN	N/A	N/A	Adhesion G-protein coupled receptor G1 OS=Homo sapiens OX=9606 GN=ADGRG1 PE=1 SV=2	TRUE	1.02131	0.37097	28970.2	10253.1	14794.1	6068.5	34988.9	12208.2	18717.1	2.82551	0.451097
171	290	sp|Q93077|H2A1C_HUMAN	N/A	N/A	Histone H2A type 1-C OS=Homo sapiens OX=9606 GN=H2AC6 PE=1 SV=3	TRUE	1.04495	0.37282	827508	22998.7	85434	18775.7	1.53977e+06	9985.25	804509	35.9806	1.55607
172	157	sp|Q16651|PRSS8_HUMAN	N/A	N/A	Prostasin OS=Homo sapiens OX=9606 GN=PRSS8 PE=1 SV=1	TRUE	1.04337	0.37295	790193	171838	204367	150169	1.18315e+06	79737.4	618355	4.59849	0.662615
173	123	sp|P05109|S10A8_HUMAN	N/A	N/A	Protein S100-A8 OS=Homo sapiens OX=9606 GN=S100A8 PE=1 SV=1	TRUE	1.04187	0.37403	587285	31438.9	72723.2	25335.5	1.06694e+06	13423.4	555846	18.6802	1.27138
174	42	sp|P00709|LALBA_HUMAN	N/A	N/A	Alpha-lactalbumin OS=Homo sapiens OX=9606 GN=LALBA PE=1 SV=1	TRUE	-0.990428	0.37801	248115	5.21424e+06	228218	216668	129015	1.1211e+07	-4.96612e+06	0.0475842	-1.32254
175	39	sp|P06858|LIPL_HUMAN	N/A	N/A	Lipoprotein lipase OS=Homo sapiens OX=9606 GN=LPL PE=1 SV=1	TRUE	0.990439	0.3806	5.10038e+06	2.78582e+06	4.38312e+06	2.12346e+06	4.3874e+06	1.80107e+06	2.31456e+06	1.83083	0.262649
176	112	sp|P0DOX8|IGL1_HUMAN	N/A	N/A	Immunoglobulin lambda-1 light chain OS=Homo sapiens OX=9606 PE=1 SV=1	TRUE	-0.958685	0.38098	5185.53	9204.89	4678.98	3967.48	2974.58	8765.19	-4019.36	0.563345	-0.249226
177	71	sp|P05090|APOD_HUMAN	N/A	N/A	Apolipoprotein D OS=Homo sapiens OX=9606 GN=APOD PE=1 SV=1	TRUE	1.02062	0.38251	1.22018e+07	543216	995061	337610	2.28415e+07	513627	1.16585e+07	22.4621	1.35145
178	219	sp|P06702|S10A9_HUMAN	N/A	N/A	Protein S100-A9 OS=Homo sapiens OX=9606 GN=S100A9 PE=1 SV=1	TRUE	1.01583	0.38363	87203.3	15292.9	23257.9	10134.6	141116	12797.9	71910.4	5.70221	0.756043
179	117	sp|P62805|H4_HUMAN	N/A	N/A	Histone H4 OS=Homo sapiens OX=9606 GN=H4C1 PE=1 SV=2	TRUE	1.01647	0.38424	4.04107e+06	177013	319952	184330	7.60273e+06	56627.7	3.86405e+06	22.8293	1.35849
180	239	sp|P20160|CAP7_HUMAN	N/A	N/A	Azurocidin OS=Homo sapiens OX=9606 GN=AZU1 PE=1 SV=3	TRUE	1.01182	0.38602	151311	18106.4	25406.9	24200.6	263180	8747.48	133205	8.3568	0.92204
181	251	sp|Q14CN4|K2C72_HUMAN	N/A	N/A	Keratin, type II cytoskeletal 72 OS=Homo sapiens OX=9606 GN=KRT72 PE=1 SV=2	TRUE	0.976868	0.38907	7663.79	3100.03	5242.12	1996.45	8887.15	3225.38	4563.76	2.47217	0.393078
182	243	sp|P02753|RET4_HUMAN	N/A	N/A	Retinol-binding protein 4 OS=Homo sapiens OX=9606 GN=RBP4 PE=1 SV=3	TRUE	0.960086	0.3896	75495.4	45315.6	67304.1	60110.1	57594.7	28181.2	30179.7	1.66599	0.221672
183	216	sp|P05164|PERM_HUMAN	N/A	N/A	Myeloperoxidase OS=Homo sapiens OX=9606 GN=MPO PE=1 SV=1	TRUE	1.00072	0.38994	448364	62038.4	69475.1	33110.5	769881	65365.3	386325	7.2272	0.85897
184	257	sp|P58499|FAM3B_HUMAN	N/A	N/A	Protein FAM3B OS=Homo sapiens OX=9606 GN=FAM3B PE=1 SV=2	TRUE	-0.931534	0.39024	9926.98	15306.4	10759	12211.1	4853.43	11717.3	-5379.39	0.648552	-0.188055
185	149	sp|P01619|KV320_HUMAN	N/A	N/A	Immunoglobulin kappa variable 3-20 OS=Homo sapiens OX=9606 GN=IGKV3-20 PE=1 SV=2	TRUE	0.998049	0.39181	6.03328e+06	54149.7	50086.9	33230.7	1.19815e+07	50449.3	5.97913e+06	111.418	2.04696
186	292	RRRRRsp|O75170|PP6R2_HUMAN	N/A	N/A	REVERSED Serine/threonine-protein phosphatase 6 regulatory subunit 2 OS=Homo sapiens OX=9606 GN=PPP6R2 PE=1 SV=2	TRUE	0.974244	0.39384	8092.03	4094.27	7425.11	3210.34	7940.13	2320.34	3997.75	1.97643	0.29588
187	188	sp|P01700|LV147_HUMAN	N/A	N/A	Immunoglobulin lambda variable 1-47 OS=Homo sapiens OX=9606 GN=IGLV1-47 PE=1 SV=2	TRUE	0.992589	0.39398	169644	13400.3	15251.3	12893.1	314709	9389.5	156244	12.6597	1.10242
188	144	sp|Q14118|DAG1_HUMAN	N/A	N/A	Dystroglycan OS=Homo sapiens OX=9606 GN=DAG1 PE=1 SV=2	TRUE	-0.919286	0.39444	103823	153921	96814.5	217787	49458.5	108589	-50097.7	0.674524	-0.171003
189	136	sp|P30740|ILEU_HUMAN	N/A	N/A	Leukocyte elastase inhibitor OS=Homo sapiens OX=9606 GN=SERPINB1 PE=1 SV=1	TRUE	-0.932946	0.3964	15850.5	45722.7	8908.49	14557.4	18171	68654.3	-29872.2	0.346666	-0.460089
190	51	sp|Q6WN34|CRDL2_HUMAN	N/A	N/A	Chordin-like protein 2 OS=Homo sapiens OX=9606 GN=CHRDL2 PE=1 SV=1	TRUE	-0.915707	0.39662	62315.5	119584	36336.4	95282.4	55584	125277	-57268.3	0.521103	-0.283076
191	138	sp|Q04695|K1C17_HUMAN	N/A	N/A	Keratin, type I cytoskeletal 17 OS=Homo sapiens OX=9606 GN=KRT17 PE=1 SV=2	TRUE	-0.906701	0.3998	12372.6	19810.5	14621.7	16183.6	7705.73	16194.1	-7437.95	0.624545	-0.204436
192	140	sp|P13987|CD59_HUMAN	N/A	N/A	CD59 glycoprotein OS=Homo sapiens OX=9606 GN=CD59 PE=1 SV=1	TRUE	0.953526	0.40163	51683.1	32604.1	34290.5	32855.7	38491.9	12237.4	19079.1	1.58517	0.200077
193	129	sp|P08779|K1C16_HUMAN	N/A	N/A	Keratin, type I cytoskeletal 16 OS=Homo sapiens OX=9606 GN=KRT16 PE=1 SV=4	TRUE	-0.917281	0.40402	64931.7	127748	65667.1	76549.2	38085.3	147089	-62816.4	0.508279	-0.293898
194	122	sp|P16671|CD36_HUMAN	N/A	N/A	Platelet glycoprotein 4 OS=Homo sapiens OX=9606 GN=CD36 PE=1 SV=2	TRUE	0.894529	0.40801	57137	45017.2	59940	36795.9	22328.8	17164.9	12119.8	1.26923	0.103539
195	234	sp|P02652|APOA2_HUMAN	N/A	N/A	Apolipoprotein A-II OS=Homo sapiens OX=9606 GN=APOA2 PE=1 SV=1	TRUE	-0.862593	0.41738	95097.2	173629	50583.9	129316	110079	162160	-78531.7	0.547704	-0.261454
196	230	sp|Q16706|MA2A1_HUMAN	N/A	N/A	Alpha-mannosidase 2 OS=Homo sapiens OX=9606 GN=MAN2A1 PE=1 SV=2	TRUE	0.926833	0.4195	21824.9	16040.9	25038.4	15644.5	12333.4	2141.17	5783.98	1.36058	0.133723
197	209	sp|P01624|KV315_HUMAN	N/A	N/A	Immunoglobulin kappa variable 3-15 OS=Homo sapiens OX=9606 GN=IGKV3-15 PE=1 SV=2	TRUE	0.924751	0.4219	558351	94907.1	65181.1	47757.2	996574	119722	463444	5.88313	0.769608
198	277	sp|P46776|RL27A_HUMAN	N/A	N/A	60S ribosomal protein L27a OS=Homo sapiens OX=9606 GN=RPL27A PE=1 SV=2	TRUE	0.861237	0.42234	36720.8	21383.5	30670.9	10495.5	28362	24087.7	15337.4	1.71725	0.234834
199	25	sp|P63261|ACTG_HUMAN	N/A	N/A	Actin, cytoplasmic 2 OS=Homo sapiens OX=9606 GN=ACTG1 PE=1 SV=1	TRUE	-0.866087	0.42869	2.3184e+06	3.80208e+06	831093	3.54114e+06	3.02238e+06	1.8041e+06	-1.48368e+06	0.609772	-0.214833
200	24	sp|P49327|FAS_HUMAN	N/A	N/A	Fatty acid synthase OS=Homo sapiens OX=9606 GN=FASN PE=1 SV=3	TRUE	-0.850476	0.43554	1.53832e+06	3.08794e+06	1.25916e+06	856566	1.10441e+06	3.88265e+06	-1.54962e+06	0.49817	-0.302622
201	29	sp|O43490|PROM1_HUMAN	N/A	N/A	Prominin-1 OS=Homo sapiens OX=9606 GN=PROM1 PE=1 SV=1	TRUE	-0.84144	0.43586	591302	752511	517608	807045	320470	234845	-161209	0.785772	-0.104703
202	227	sp|P08727|K1C19_HUMAN	N/A	N/A	Keratin, type I cytoskeletal 19 OS=Homo sapiens OX=9606 GN=KRT19 PE=1 SV=4	TRUE	0.871167	0.44584	30947.9	14515.9	17572.1	15723.8	37407.3	5453.16	16431.9	2.132	0.328786
203	63	sp|P01859|IGHG2_HUMAN	N/A	N/A	Immunoglobulin heavy constant gamma 2 OS=Homo sapiens OX=9606 GN=IGHG2 PE=1 SV=2	TRUE	0.863745	0.44692	1.16751e+06	568491	553661	481520	1.36005e+06	304352	599016	2.0537	0.312536
204	141	sp|P19971|TYPH_HUMAN	N/A	N/A	Thymidine phosphorylase OS=Homo sapiens OX=9606 GN=TYMP PE=1 SV=2	TRUE	0.869544	0.44807	7593.31	2513.19	1901.82	2150.24	11661.5	820.581	5080.12	3.02138	0.480206
205	126	sp|Q5VTE0|EF1A3_HUMAN	N/A	N/A	Putative elongation factor 1-alpha-like 3 OS=Homo sapiens OX=9606 GN=EEF1A1P5 PE=5 SV=1	TRUE	0.801903	0.45122	49783.5	40594.3	49577.5	33632.7	17391	16688.4	9189.14	1.22637	0.0886198
206	203	sp|P04433|KV311_HUMAN	N/A	N/A	Immunoglobulin kappa variable 3-11 OS=Homo sapiens OX=9606 GN=IGKV3-11 PE=1 SV=1	TRUE	0.855021	0.45434	157205	54553.2	41860	58940.3	239005	25779.4	102651	2.88168	0.459645
207	2	sp|P01024|CO3_HUMAN	N/A	N/A	Complement C3 OS=Homo sapiens OX=9606 GN=C3 PE=1 SV=2	TRUE	0.81586	0.45713	1.00774e+07	6.90844e+06	1.02829e+07	6.50698e+06	7.02445e+06	3.70925e+06	3.16901e+06	1.45872	0.163971
208	204	sp|Q4VNC1|AT134_HUMAN	N/A	N/A	Probable cation-transporting ATPase 13A4 OS=Homo sapiens OX=9606 GN=ATP13A4 PE=2 SV=3	TRUE	0.792528	0.46474	7306.21	5315.42	6238.91	5080.73	4361.01	2788.63	1990.79	1.37453	0.138155
209	163	sp|P37837|TALDO_HUMAN	N/A	N/A	Transaldolase OS=Homo sapiens OX=9606 GN=TALDO1 PE=1 SV=2	TRUE	0.824148	0.46893	115036	37606	28719.4	31436.9	186745	23279.8	77429.7	3.05897	0.485576
210	232	sp|P14923|PLAK_HUMAN	N/A	N/A	Junction plakoglobin OS=Homo sapiens OX=9606 GN=JUP PE=1 SV=3	TRUE	0.815694	0.47116	13210	6005.97	6003.43	6423.98	17392.3	3447.98	7204.06	2.19948	0.342321
211	72	sp|P10451|OSTP_HUMAN	N/A	N/A	Osteopontin OS=Homo sapiens OX=9606 GN=SPP1 PE=1 SV=1	TRUE	-0.757684	0.47369	209935	373447	71545	150075	300821	346039	-163512	0.562155	-0.250144
212	36	sp|P0DOX7|IGK_HUMAN	N/A	N/A	Immunoglobulin kappa light chain OS=Homo sapiens OX=9606 PE=1 SV=1	TRUE	-0.763929	0.47736	11142.4	14178.4	11037	15788.8	6677.79	4819.71	-3035.99	0.785872	-0.104648
213	40	sp|P15291|B4GT1_HUMAN	N/A	N/A	Beta-1,4-galactosyltransferase 1 OS=Homo sapiens OX=9606 GN=B4GALT1 PE=1 SV=5	TRUE	0.746389	0.47976	7.93525e+06	6.15731e+06	8.01696e+06	5.35703e+06	3.16565e+06	3.9805e+06	1.77795e+06	1.28875	0.11017
214	181	sp|A0A075B6K5|LV39_HUMAN	N/A	N/A	Immunoglobulin lambda variable 3-9 OS=Homo sapiens OX=9606 GN=IGLV3-9 PE=3 SV=1	TRUE	0.769823	0.48185	686426	405233	661479	331252	663581	341592	281193	1.6939	0.228889
215	12	sp|P13645|K1C10_HUMAN	N/A	N/A	Keratin, type I cytoskeletal 10 OS=Homo sapiens OX=9606 GN=KRT10 PE=1 SV=6	TRUE	0.741868	0.48282	419268	297611	354140	200087	195461	294454	121657	1.40878	0.148843
216	111	sp|P02790|HEMO_HUMAN	N/A	N/A	Hemopexin OS=Homo sapiens OX=9606 GN=HPX PE=1 SV=2	TRUE	-0.749568	0.48371	223170	311237	188507	393333	100531	237458	-88066.6	0.717043	-0.144455
217	301	sp|P00747|PLMN_HUMAN	N/A	N/A	Plasminogen OS=Homo sapiens OX=9606 GN=PLG PE=1 SV=2	TRUE	-0.753053	0.48417	10898.1	19891.9	7580.87	4287.56	8814.42	24820.7	-8993.77	0.547868	-0.261324
218	127	sp|P23528|COF1_HUMAN	N/A	N/A	Cofilin-1 OS=Homo sapiens OX=9606 GN=CFL1 PE=1 SV=3	TRUE	0.783176	0.48426	173462	92565.5	106913	62576	199842	58536.6	80896.8	1.87394	0.272756
219	245	sp|P60174|TPIS_HUMAN	N/A	N/A	Triosephosphate isomerase OS=Homo sapiens OX=9606 GN=TPI1 PE=1 SV=4	TRUE	0.768047	0.49209	13357.7	8189.26	8195.18	9137.34	13017.8	3819.48	5168.41	1.63112	0.212486
220	20	sp|P01009|A1AT_HUMAN	N/A	N/A	Alpha-1-antitrypsin OS=Homo sapiens OX=9606 GN=SERPINA1 PE=1 SV=3	TRUE	0.737439	0.49501	266494	219204	230710	184604	111728	70409.2	47289.9	1.21573	0.0848389
221	272	sp|Q70CQ4|UBP31_HUMAN	N/A	N/A	Ubiquitin carboxyl-terminal hydrolase 31 OS=Homo sapiens OX=9606 GN=USP31 PE=2 SV=2	TRUE	-0.727108	0.49917	18873.1	27718.2	18575.1	22451.1	8642.44	25427.1	-8845.08	0.680892	-0.166921
222	176	sp|P59666|DEF3_HUMAN	N/A	N/A	Neutrophil defensin 3 OS=Homo sapiens OX=9606 GN=DEFA3 PE=1 SV=1	TRUE	-0.728228	0.50579	75969.5	206188	58714	28557.8	41893.1	397092	-130219	0.368447	-0.433625
223	299	sp|P13671|CO6_HUMAN	N/A	N/A	Complement component C6 OS=Homo sapiens OX=9606 GN=C6 PE=1 SV=3	TRUE	0.744092	0.50937	34451.3	23718.4	24444.3	23426	28636.2	3904.17	10732.9	1.45252	0.162121
224	113	sp|O75888|TNF13_HUMAN	N/A	N/A	Tumor necrosis factor ligand superfamily member 13 OS=Homo sapiens OX=9606 GN=TNFSF13 PE=1 SV=1	TRUE	-0.675191	0.52126	21108.4	32273.7	14207.8	19241.6	21115.3	28459.8	-11165.3	0.654044	-0.184393
225	159	sp|P0C0L4|CO4A_HUMAN	N/A	N/A	Complement C4-A OS=Homo sapiens OX=9606 GN=C4A PE=1 SV=2	TRUE	0.700193	0.5302	124991	62846.7	43895.2	49803	173475	42052.2	62144.2	1.98882	0.298596
226	226	sp|P08758|ANXA5_HUMAN	N/A	N/A	Annexin A5 OS=Homo sapiens OX=9606 GN=ANXA5 PE=1 SV=2	TRUE	0.681132	0.53069	31935.1	20095.2	23981.9	12685.4	31488.3	16473.9	11839.9	1.58919	0.201175
227	105	sp|P62258|1433E_HUMAN	N/A	N/A	14-3-3 protein epsilon OS=Homo sapiens OX=9606 GN=YWHAE PE=1 SV=1	TRUE	-0.665091	0.53298	35079.6	52626.3	36359.6	27073	21602.5	53822	-17546.7	0.66658	-0.176148
228	67	sp|Q86YZ3|HORN_HUMAN	N/A	N/A	Hornerin OS=Homo sapiens OX=9606 GN=HRNR PE=1 SV=2	TRUE	0.651687	0.54028	60677.3	50038.8	63690	48852.9	26780	20880.3	10638.5	1.2126	0.0837191
229	240	sp|Q9NQ84|GPC5C_HUMAN	N/A	N/A	G-protein coupled receptor family C group 5 member C OS=Homo sapiens OX=9606 GN=GPRC5C PE=1 SV=2	TRUE	-0.639385	0.54296	20337.2	26761.9	18877.1	29766.4	13478.2	16666.1	-6424.7	0.759931	-0.119226
230	207	sp|P61026|RAB10_HUMAN	N/A	N/A	Ras-related protein Rab-10 OS=Homo sapiens OX=9606 GN=RAB10 PE=1 SV=1	TRUE	0.643964	0.54576	12124.1	8635.26	8755.88	6197.23	9022.34	6708.43	3488.79	1.40402	0.147372
231	246	sp|P81605|DCD_HUMAN	N/A	N/A	Dermcidin OS=Homo sapiens OX=9606 GN=DCD PE=1 SV=2	TRUE	0.646054	0.55793	108307	70949.2	80944.4	83938.6	110971	36405.9	37358.1	1.52655	0.18371
232	121	sp|P13639|EF2_HUMAN	N/A	N/A	Elongation factor 2 OS=Homo sapiens OX=9606 GN=EEF2 PE=1 SV=4	TRUE	-0.605858	0.56862	43074.2	65564.4	43259.3	37871.6	30925.5	75461.3	-22490.1	0.656976	-0.18245
233	214	sp|Q86Y38|XYLT1_HUMAN	N/A	N/A	Xylosyltransferase 1 OS=Homo sapiens OX=9606 GN=XYLT1 PE=1 SV=1	TRUE	-0.600823	0.56887	45042.4	55120.7	50523.6	52846.6	25792.1	23985.9	-10078.3	0.81716	-0.0876931
234	233	sp|P13497|BMP1_HUMAN	N/A	N/A	Bone morphogenetic protein 1 OS=Homo sapiens OX=9606 GN=BMP1 PE=1 SV=2	TRUE	0.588877	0.5766	40802.9	33001.7	37450.5	23649.4	13434.6	25532.1	7801.23	1.23639	0.0921551
235	151	sp|P01701|LV151_HUMAN	N/A	N/A	Immunoglobulin lambda variable 1-51 OS=Homo sapiens OX=9606 GN=IGLV1-51 PE=1 SV=2	TRUE	0.610287	0.57791	16064.2	10162.6	8549.61	7488.49	18420.6	6589.7	5901.65	1.58072	0.198856
236	172	sp|P60033|CD81_HUMAN	N/A	N/A	CD81 antigen OS=Homo sapiens OX=9606 GN=CD81 PE=1 SV=1	TRUE	0.598821	0.58333	642866	532144	617956	476854	347993	139879	110722	1.20807	0.0820913
237	100	sp|Q6PCB0|VWA1_HUMAN	N/A	N/A	von Willebrand factor A domain-containing protein 1 OS=Homo sapiens OX=9606 GN=VWA1 PE=1 SV=1	TRUE	-0.59347	0.58375	238398	353900	228244	219158	51776.6	431320	-115502	0.67363	-0.171578
238	109	sp|Q9GZM7|TINAL_HUMAN	N/A	N/A	Tubulointerstitial nephritis antigen-like OS=Homo sapiens OX=9606 GN=TINAGL1 PE=1 SV=1	TRUE	-0.561363	0.59425	83055.6	112033	66047.5	72675.4	51683.9	99920.2	-28977.5	0.741349	-0.129978
239	182	sp|P40121|CAPG_HUMAN	N/A	N/A	Macrophage-capping protein OS=Homo sapiens OX=9606 GN=CAPG PE=1 SV=2	TRUE	-0.539443	0.60699	78468.7	125219	47622.3	18100.6	99086.7	158996	-46749.9	0.626654	-0.202972
240	269	sp|P61981|1433G_HUMAN	N/A	N/A	14-3-3 protein gamma OS=Homo sapiens OX=9606 GN=YWHAG PE=1 SV=2	TRUE	-0.517869	0.62276	32234	41454.3	28313.1	23546.7	17440.1	34710.1	-9220.36	0.777578	-0.109256
241	225	sp|P26641|EF1G_HUMAN	N/A	N/A	Elongation factor 1-gamma OS=Homo sapiens OX=9606 GN=EEF1G PE=1 SV=3	TRUE	0.515259	0.62327	34551.6	24271.5	34506.7	5582.58	21885	37303.7	10280.1	1.42354	0.153371
242	96	sp|P02647|APOA1_HUMAN	N/A	N/A	Apolipoprotein A-I OS=Homo sapiens OX=9606 GN=APOA1 PE=1 SV=1	TRUE	0.518185	0.62644	10273.9	8556.7	11282.3	8072.1	5708.52	3765.32	1717.24	1.20069	0.0794309
243	10	sp|P04264|K2C1_HUMAN	N/A	N/A	Keratin, type II cytoskeletal 1 OS=Homo sapiens OX=9606 GN=KRT1 PE=1 SV=6	TRUE	-0.490953	0.63965	153132	184698	149346	148827	97026.1	94353.8	-31566.6	0.829091	-0.0813977
244	235	sp|P19652|A1AG2_HUMAN	N/A	N/A	Alpha-1-acid glycoprotein 2 OS=Homo sapiens OX=9606 GN=ORM2 PE=1 SV=2	TRUE	-0.50356	0.64075	109428	159265	20192.1	134920	182643	85302.6	-49836.9	0.687082	-0.162992
245	288	sp|P60660|MYL6_HUMAN	N/A	N/A	Myosin light polypeptide 6 OS=Homo sapiens OX=9606 GN=MYL6 PE=1 SV=2	TRUE	-0.48934	0.64136	12461.3	17120.5	6895.12	14302.3	14783.1	13420.5	-4659.2	0.727858	-0.137953
246	79	sp|O00462|MANBA_HUMAN	N/A	N/A	Beta-mannosidase OS=Homo sapiens OX=9606 GN=MANBA PE=1 SV=3	TRUE	-0.487743	0.64255	190394	242675	171790	126025	106844	207793	-52280.7	0.784565	-0.105371
247	164	sp|P53634|CATC_HUMAN	N/A	N/A	Dipeptidyl peptidase 1 OS=Homo sapiens OX=9606 GN=CTSC PE=1 SV=2	TRUE	0.47202	0.65129	200487	180088	215686	176064	55495.9	74087.5	20399.5	1.11327	0.0466025
248	180	sp|Q9H8H3|MET7A_HUMAN	N/A	N/A	Methyltransferase-like protein 7A OS=Homo sapiens OX=9606 GN=METTL7A PE=1 SV=1	TRUE	-0.459266	0.66121	130809	152324	126088	127486	49428.2	88988.9	-21515	0.858755	-0.0661305
249	46	sp|Q14515|SPRL1_HUMAN	N/A	N/A	SPARC-like protein 1 OS=Homo sapiens OX=9606 GN=SPARCL1 PE=1 SV=2	TRUE	0.458489	0.66524	758158	642270	696150	624798	429894	297368	115888	1.18043	0.072042
250	202	sp|A0A0B4J1V0|HV315_HUMAN	N/A	N/A	Immunoglobulin heavy variable 3-15 OS=Homo sapiens OX=9606 GN=IGHV3-15 PE=3 SV=1	TRUE	0.448355	0.67051	31063.3	25643.8	24647.1	16686.3	19759.6	15572.4	5419.55	1.21134	0.0832661
251	212	sp|P06727|APOA4_HUMAN	N/A	N/A	Apolipoprotein A-IV OS=Homo sapiens OX=9606 GN=APOA4 PE=1 SV=4	TRUE	0.439237	0.68476	14035	11786	10887.3	11062.4	9675.43	3750.32	2248.98	1.19082	0.0758452
252	296	sp|P06744|G6PI_HUMAN	N/A	N/A	Glucose-6-phosphate isomerase OS=Homo sapiens OX=9606 GN=GPI PE=1 SV=4	TRUE	0.417248	0.69245	5105.92	4366.1	4858.59	3580.75	2952.32	2196.42	739.825	1.16945	0.0679808
253	208	sp|A0A0C4DH31|HV118_HUMAN	N/A	N/A	Immunoglobulin heavy variable 1-18 OS=Homo sapiens OX=9606 GN=IGHV1-18 PE=3 SV=1	TRUE	0.402683	0.69933	7570.42	6233.19	7793	4158.09	4074.66	5863.85	1337.23	1.21453	0.0844094
254	97	sp|Q99102|MUC4_HUMAN	N/A	N/A	Mucin-4 OS=Homo sapiens OX=9606 GN=MUC4 PE=1 SV=4	TRUE	0.407356	0.70418	73344.4	62907.1	85050.6	54283.4	47142.1	22460.4	10437.3	1.16592	0.0666672
255	9	sp|P47989|XDH_HUMAN	N/A	N/A	Xanthine dehydrogenase/oxidase OS=Homo sapiens OX=9606 GN=XDH PE=1 SV=4	TRUE	0.38248	0.71386	4.86979e+06	4.07817e+06	5.3302e+06	4.85867e+06	2.99542e+06	3.1941e+06	791612	1.19411	0.0770441
256	191	sp|Q92820|GGH_HUMAN	N/A	N/A	Gamma-glutamyl hydrolase OS=Homo sapiens OX=9606 GN=GGH PE=1 SV=2	TRUE	-0.388183	0.71389	13668.4	17029.6	7718.7	20866.7	14925.4	9819.46	-3361.23	0.802625	-0.0954873
257	131	sp|P26038|MOES_HUMAN	N/A	N/A	Moesin OS=Homo sapiens OX=9606 GN=MSN PE=1 SV=3	TRUE	0.374329	0.72683	157668	114243	70951.1	72251.5	213637	101181	43425.1	1.38011	0.139914
258	217	sp|Q99879|H2B1M_HUMAN	N/A	N/A	Histone H2B type 1-M OS=Homo sapiens OX=9606 GN=H2BC14 PE=1 SV=3	TRUE	0.367916	0.72876	22485.7	19182.1	16868.2	19130.4	15749.3	9647.84	3303.59	1.17222	0.0690101
259	13	sp|P35908|K22E_HUMAN	N/A	N/A	Keratin, type II cytoskeletal 2 epidermal OS=Homo sapiens OX=9606 GN=KRT2 PE=1 SV=2	TRUE	-0.35968	0.72973	141426	172081	96174	131301	107685	147734	-30655.4	0.821855	-0.0852047
260	237	sp|P02675|FIBB_HUMAN	N/A	N/A	Fibrinogen beta chain OS=Homo sapiens OX=9606 GN=FGB PE=1 SV=2	TRUE	0.36465	0.73118	41758	37248.3	40076.1	24184.2	7127	26480.8	4509.66	1.12107	0.0496327
261	213	sp|O00592|PODXL_HUMAN	N/A	N/A	Podocalyxin OS=Homo sapiens OX=9606 GN=PODXL PE=1 SV=2	TRUE	-0.34739	0.74059	42031.1	49290.1	31152.3	41769.2	33836.6	27422.7	-7258.94	0.85273	-0.0691884
262	60	sp|P04075|ALDOA_HUMAN	N/A	N/A	Fructose-bisphosphate aldolase A OS=Homo sapiens OX=9606 GN=ALDOA PE=1 SV=2	TRUE	-0.347001	0.74407	243961	277805	174364	253546	173613	99419.3	-33843.2	0.878176	-0.0564183
263	43	sp|P01876|IGHA1_HUMAN	N/A	N/A	Immunoglobulin heavy constant alpha 1 OS=Homo sapiens OX=9606 GN=IGHA1 PE=1 SV=2	TRUE	0.338607	0.74485	7.0777e+07	4.99677e+07	4.20468e+07	6.67988e+06	8.21687e+07	1.02197e+08	2.08092e+07	1.41645	0.151202
264	48	sp|P0DOY3|IGLC3_HUMAN	N/A	N/A	Immunoglobulin lambda constant 3 OS=Homo sapiens OX=9606 GN=IGLC3 PE=1 SV=1	TRUE	-0.331193	0.75308	107143	146341	69203.1	36799.4	92803	243456	-39197.5	0.732149	-0.1354
265	125	sp|P02751|FINC_HUMAN	N/A	N/A	Fibronectin OS=Homo sapiens OX=9606 GN=FN1 PE=1 SV=5	TRUE	-0.315998	0.76153	14424.2	16438.1	11517.7	13660.5	9199.87	9862.65	-2013.82	0.87749	-0.0567577
266	185	sp|P06312|KV401_HUMAN	N/A	N/A	Immunoglobulin kappa variable 4-1 OS=Homo sapiens OX=9606 GN=IGKV4-1 PE=1 SV=1	TRUE	0.328453	0.76301	22056.1	18341.8	13037.5	17020.8	22283.8	4323.47	3714.28	1.2025	0.0800864
267	87	sp|O00560|SDCB1_HUMAN	N/A	N/A	Syntenin-1 OS=Homo sapiens OX=9606 GN=SDCBP PE=1 SV=1	TRUE	-0.309331	0.76663	137277	164761	100965	128253	132146	132824	-27483.6	0.833191	-0.0792555
268	62	sp|P22897|MRC1_HUMAN	N/A	N/A	Macrophage mannose receptor 1 OS=Homo sapiens OX=9606 GN=MRC1 PE=1 SV=1	TRUE	-0.304336	0.77426	494182	640624	508920	203390	248836	1.03937e+06	-146442	0.771407	-0.112716
269	104	sp|P07195|LDHB_HUMAN	N/A	N/A	L-lactate dehydrogenase B chain OS=Homo sapiens OX=9606 GN=LDHB PE=1 SV=2	TRUE	-0.294097	0.7796	25073.3	28311.2	23925.1	22476.6	8875.16	22530.2	-3237.94	0.885631	-0.0527474
270	33	sp|P02750|A2GL_HUMAN	N/A	N/A	Leucine-rich alpha-2-glycoprotein OS=Homo sapiens OX=9606 GN=LRG1 PE=1 SV=2	TRUE	-0.278999	0.7924	1.29133e+07	1.47588e+07	1.29039e+07	1.33573e+07	3.47474e+06	1.42716e+07	-1.84549e+06	0.874956	-0.0580137
271	276	sp|P46782|RS5_HUMAN	N/A	N/A	40S ribosomal protein S5 OS=Homo sapiens OX=9606 GN=RPS5 PE=1 SV=4	TRUE	0.281905	0.793	5846.99	4787.41	3224.22	4167.34	7105.01	2744.95	1059.58	1.22133	0.0868314
272	134	sp|P55058|PLTP_HUMAN	N/A	N/A	Phospholipid transfer protein OS=Homo sapiens OX=9606 GN=PLTP PE=1 SV=1	TRUE	-0.2677	0.7974	5956.8	6470.17	4798.27	5390.74	2933.36	2762.56	-513.363	0.920657	-0.0359022
273	228	sp|P06310|KV230_HUMAN	N/A	N/A	Immunoglobulin kappa variable 2-30 OS=Homo sapiens OX=9606 GN=IGKV2-30 PE=3 SV=2	TRUE	0.260306	0.80351	440941	362553	307776	208829	483725	401174	78388.6	1.21621	0.0850096
274	81	sp|P61626|LYSC_HUMAN	N/A	N/A	Lysozyme C OS=Homo sapiens OX=9606 GN=LYZ PE=1 SV=1	TRUE	0.257766	0.80663	4.20874e+06	3.6947e+06	3.97836e+06	3.07676e+06	1.43061e+06	4.16253e+06	514047	1.13913	0.0565736
275	284	sp|Q5T749|KPRP_HUMAN	N/A	N/A	Keratinocyte proline-rich protein OS=Homo sapiens OX=9606 GN=KPRP PE=1 SV=1	TRUE	0.252086	0.81392	9992.46	8577.22	5526.62	10228.4	10524.6	4373.93	1415.23	1.165	0.0663255
276	68	sp|P07602|SAP_HUMAN	N/A	N/A	Prosaposin OS=Homo sapiens OX=9606 GN=PSAP PE=1 SV=2	TRUE	0.233611	0.82447	3.08828e+06	2.8936e+06	3.03029e+06	2.55758e+06	578545	1.74761e+06	194685	1.06728	0.0282789
277	120	sp|P80188|NGAL_HUMAN	N/A	N/A	Neutrophil gelatinase-associated lipocalin OS=Homo sapiens OX=9606 GN=LCN2 PE=1 SV=2	TRUE	0.236196	0.82772	200963	172616	121471	155074	236686	44647	28347.2	1.16422	0.0660355
278	261	sp|O75493|CAH11_HUMAN	N/A	N/A	Carbonic anhydrase-related protein 11 OS=Homo sapiens OX=9606 GN=CA11 PE=1 SV=2	TRUE	-0.216195	0.83533	8577.14	9312.76	6983.12	11010.9	3805.97	6307.3	-735.627	0.921009	-0.0357363
279	298	sp|Q13867|BLMH_HUMAN	N/A	N/A	Bleomycin hydrolase OS=Homo sapiens OX=9606 GN=BLMH PE=1 SV=1	TRUE	0.213738	0.83828	11508.4	10232.3	9100.18	9669.12	9790.32	7642.64	1276.08	1.12471	0.051041
280	98	sp|P49788|TIG1_HUMAN	N/A	N/A	Retinoic acid receptor responder protein 1 OS=Homo sapiens OX=9606 GN=RARRES1 PE=1 SV=2	TRUE	-0.201542	0.84732	152121	165187	113598	136502	106084	83348.2	-13065.8	0.920903	-0.0357863
281	92	sp|P01019|ANGT_HUMAN	N/A	N/A	Angiotensinogen OS=Homo sapiens OX=9606 GN=AGT PE=1 SV=1	TRUE	0.192901	0.85307	18621	16800.7	15636.1	12403.3	14473	13542.4	1820.29	1.10835	0.0446753
282	218	sp|Q02809|PLOD1_HUMAN	N/A	N/A	Procollagen-lysine,2-oxoglutarate 5-dioxygenase 1 OS=Homo sapiens OX=9606 GN=PLOD1 PE=1 SV=2	TRUE	-0.17644	0.86667	69710.5	76121.7	77642.6	45940.9	26512.3	75652.2	-6411.28	0.915776	-0.0382108
283	84	sp|Q14697|GANAB_HUMAN	N/A	N/A	Neutral alpha-glucosidase AB OS=Homo sapiens OX=9606 GN=GANAB PE=1 SV=3	TRUE	0.174615	0.86749	247544	233988	264545	209045	127311	99384.7	13556.5	1.05794	0.0244598
284	294	sp|P00491|PNPH_HUMAN	N/A	N/A	Purine nucleoside phosphorylase OS=Homo sapiens OX=9606 GN=PNP PE=1 SV=2	TRUE	0.17038	0.87066	40188.1	37881.3	35950.6	45487.6	22199.1	17336.4	2306.81	1.0609	0.0256727
285	37	sp|Q9Y240|CLC11_HUMAN	N/A	N/A	C-type lectin domain family 11 member A OS=Homo sapiens OX=9606 GN=CLEC11A PE=1 SV=1	TRUE	-0.164197	0.87459	2.21655e+06	2.44773e+06	2.38415e+06	858097	1.50846e+06	2.65839e+06	-231177	0.905554	-0.0430854
286	53	sp|P01133|EGF_HUMAN	N/A	N/A	Pro-epidermal growth factor OS=Homo sapiens OX=9606 GN=EGF PE=1 SV=2	TRUE	-0.150492	0.88645	432975	446891	466378	428924	161150	101456	-13916.3	0.96886	-0.013739
287	229	sp|P22392|NDKB_HUMAN	N/A	N/A	Nucleoside diphosphate kinase B OS=Homo sapiens OX=9606 GN=NME2 PE=1 SV=1	TRUE	0.150429	0.88727	14720.6	13241.3	8541.31	7855.36	17862.1	9204.37	1479.32	1.11172	0.0459954
288	154	sp|Q9Y5Y6|ST14_HUMAN	N/A	N/A	Suppressor of tumorigenicity 14 protein OS=Homo sapiens OX=9606 GN=ST14 PE=1 SV=2	TRUE	-0.145878	0.88848	86208.9	89423.4	77829	85492.2	23407.5	41748.8	-3214.52	0.964053	-0.0158992
289	30	sp|P0DOX5|IGG1_HUMAN	N/A	N/A	Immunoglobulin gamma-1 heavy chain OS=Homo sapiens OX=9606 PE=1 SV=2	TRUE	0.139863	0.89428	1.13651e+06	1.01777e+06	455566	703499	1.46719e+06	955460	118739	1.11667	0.047923
290	206	sp|A0A075B6I0|LV861_HUMAN	N/A	N/A	Immunoglobulin lambda variable 8-61 OS=Homo sapiens OX=9606 GN=IGLV8-61 PE=3 SV=7	TRUE	0.127984	0.90265	49215.9	45556.5	29868.4	30278	47097.8	36261.6	3659.38	1.08033	0.0335549
291	118	sp|P62937|PPIA_HUMAN	N/A	N/A	Peptidyl-prolyl cis-trans isomerase A OS=Homo sapiens OX=9606 GN=PPIA PE=1 SV=2	TRUE	-0.121399	0.90906	60094.7	63307.3	50983	72230.2	48553.4	23550.8	-3212.57	0.949254	-0.0226174
292	156	sp|A0A075B6K4|LV310_HUMAN	N/A	N/A	Immunoglobulin lambda variable 3-10 OS=Homo sapiens OX=9606 GN=IGLV3-10 PE=3 SV=2	TRUE	0.116443	0.91097	42523.6	40959.6	38546.8	35863.3	20876.7	18900.3	1564	1.03818	0.0162743
293	285	sp|O14773|TPP1_HUMAN	N/A	N/A	Tripeptidyl-peptidase 1 OS=Homo sapiens OX=9606 GN=TPP1 PE=1 SV=2	TRUE	0.0958242	0.92637	18768.9	17658.7	15566.5	10874.3	14352.1	20339.3	1110.21	1.06287	0.0264804
294	161	sp|P01008|ANT3_HUMAN	N/A	N/A	Antithrombin-III OS=Homo sapiens OX=9606 GN=SERPINC1 PE=1 SV=1	TRUE	-0.0567029	0.95637	16825.5	17635.6	12205.3	9328.69	18689.4	24165.6	-810.116	0.954064	-0.0204227
295	147	sp|P08572|CO4A2_HUMAN	N/A	N/A	Collagen alpha-2(IV) chain OS=Homo sapiens OX=9606 GN=COL4A2 PE=1 SV=4	TRUE	0.0565818	0.95664	130322	127277	118585	71108	54701.9	103643	3045.16	1.02393	0.0102684
296	6	sp|P02787|TRFE_HUMAN	N/A	N/A	Serotransferrin OS=Homo sapiens OX=9606 GN=TF PE=1 SV=3	TRUE	0.0487488	0.9625	3.32489e+06	3.27137e+06	3.7448e+06	2.26307e+06	1.32204e+06	1.96e+06	53518.9	1.01636	0.00704746
297	221	sp|P0DP09|KV113_HUMAN	N/A	N/A	Immunoglobulin kappa variable 1-13 OS=Homo sapiens OX=9606 GN=IGKV1-13 PE=3 SV=1	TRUE	0.0461922	0.9645	31457.3	30398.9	26693.9	10267.4	26391.2	41889.4	1058.46	1.03482	0.0148645
298	281	sp|O60506|HNRPQ_HUMAN	N/A	N/A	Heterogeneous nuclear ribonucleoprotein Q OS=Homo sapiens OX=9606 GN=SYNCRIP PE=1 SV=2	TRUE	0.0438803	0.96698	5640.59	5531.96	4783.85	4701.03	4496.88	2316.72	108.633	1.01964	0.00844575
299	139	sp|Q9NZH0|GPC5B_HUMAN	N/A	N/A	G-protein coupled receptor family C group 5 member B OS=Homo sapiens OX=9606 GN=GPRC5B PE=2 SV=2	TRUE	-0.0335746	0.97429	131286	132829	104565	121939	72500.4	63100.5	-1542.39	0.988388	-0.00507248
300	4	sp|P0C0L5|CO4B_HUMAN	N/A	N/A	Complement C4-B OS=Homo sapiens OX=9606 GN=C4B PE=1 SV=2	TRUE	0.027615	0.97881	188376	186020	175869	146863	129385	124404	2356.25	1.01267	0.00546652
301	177	sp|Q12805|FBLN3_HUMAN	N/A	N/A	EGF-containing fibulin-like extracellular matrix protein 1 OS=Homo sapiens OX=9606 GN=EFEMP1 PE=1 SV=2	TRUE	-0.0229858	0.98267	122020	123850	69858	92426.7	143282	77754.4	-1830.45	0.98522	-0.00646658

## Sheet: T test COR to CO
Row	Index	Peak Name	m/z	Ret. Time	Group	Use	t-value	p-value	Mean 1	Mean 2	Median 1	Median 2	Sigma 1	Sigma 2	Delta	Fold Change	Log (Fold Change)
1	22	sp|P0DOX2|IGA2_HUMAN	N/A	N/A	Immunoglobulin alpha-2 heavy chain OS=Homo sapiens OX=9606 GN=IGHA2 PE=1 SV=2	TRUE	-14.7036	8.9047e-05	3.22128e+06	4.24771e+07	1.19226e+06	4.2962e+07	4.81286e+06	2.00274e+06	-3.92559e+07	0.0758357	-1.12013
2	68	sp|P07602|SAP_HUMAN	N/A	N/A	Prosaposin OS=Homo sapiens OX=9606 GN=PSAP PE=1 SV=2	TRUE	8.01266	0.00071	3.08828e+06	400990	3.03029e+06	386109	578545	293947	2.68729e+06	7.70165	0.886584
3	82	sp|O00584|RNT2_HUMAN	N/A	N/A	Ribonuclease T2 OS=Homo sapiens OX=9606 GN=RNASET2 PE=1 SV=2	TRUE	-6.7331	0.00148	403137	1.60328e+06	320933	1.71532e+06	241976	226716	-1.20015e+06	0.251445	-0.599557
4	139	sp|Q9NZH0|GPC5B_HUMAN	N/A	N/A	G-protein coupled receptor family C group 5 member B OS=Homo sapiens OX=9606 GN=GPRC5B PE=2 SV=2	TRUE	-5.52097	0.00392	131286	358147	104565	349765	72500.4	33512.8	-226861	0.366571	-0.435842
5	36	sp|P0DOX7|IGK_HUMAN	N/A	N/A	Immunoglobulin kappa light chain OS=Homo sapiens OX=9606 GN=IGK PE=1 SV=1	TRUE	-5.02572	0.00539	11142.4	30332.1	11037	30565.2	6677.79	3208.31	-19189.6	0.367348	-0.434922
6	295	sp|P63000|RAC1_HUMAN	N/A	N/A	Ras-related C3 botulinum toxin substrate 1 OS=Homo sapiens OX=9606 GN=RAC1 PE=1 SV=1	TRUE	-7.01679	0.00624	34585	166726	27566.6	155833	16532.6	29307.8	-132141	0.207436	-0.683115
7	19	sp|P01871|IGHM_HUMAN	N/A	N/A	Immunoglobulin heavy constant mu OS=Homo sapiens OX=9606 GN=IGHM PE=1 SV=4	TRUE	-5.48817	0.00886	4.90357e+06	2.14672e+07	5.40628e+06	2.30363e+07	3.05451e+06	4.50873e+06	-1.65637e+07	0.228421	-0.641264
8	87	sp|O00560|SDCB1_HUMAN	N/A	N/A	Syntenin-1 OS=Homo sapiens OX=9606 GN=SDCBP PE=1 SV=1	TRUE	-4.50132	0.00918	137277	606872	100965	632072	132146	139834	-469595	0.226205	-0.645499
9	187	sp|P04217|A1BG_HUMAN	N/A	N/A	Alpha-1B-glycoprotein OS=Homo sapiens OX=9606 GN=A1BG PE=1 SV=4	TRUE	-5.85374	0.00935	35585.4	245764	23031.3	253717	32979.3	55242.9	-210178	0.144795	-0.839245
10	168	sp|Q9BQE3|TBA1C_HUMAN	N/A	N/A	Tubulin alpha-1C chain OS=Homo sapiens OX=9606 GN=TUBA1C PE=1 SV=1	TRUE	-6.84198	0.01285	90322.5	605909	81713.6	641532	44294.2	124757	-515587	0.149069	-0.826612
11	99	sp|Q96DA0|ZG16B_HUMAN	N/A	N/A	Zymogen granule protein 16 homolog B OS=Homo sapiens OX=9606 GN=ZG16B PE=1 SV=3	TRUE	5.28348	0.01305	2.17009e+06	63816.9	2.07124e+06	44877	796245	35576.6	2.10627e+06	34.0049	1.53154
12	222	sp|Q02487|DSC2_HUMAN	N/A	N/A	Desmocollin-2 OS=Homo sapiens OX=9606 GN=DSC2 PE=1 SV=1	TRUE	3.66042	0.02038	247748	55111.5	245235	77005.7	95564.1	38201.9	192636	4.4954	0.652768
13	85	sp|P05156|CFAI_HUMAN	N/A	N/A	Complement factor I OS=Homo sapiens OX=9606 GN=CFI PE=1 SV=2	TRUE	-3.52411	0.02058	87655.3	173514	99827.9	167009	31739.6	32018	-85858.7	0.505177	-0.296556
14	257	sp|P58499|FAM3B_HUMAN	N/A	N/A	Protein FAM3B OS=Homo sapiens OX=9606 GN=FAM3B PE=1 SV=2	TRUE	-4.96529	0.02698	9926.98	51901	10759	51658.7	4853.43	14025.6	-41974	0.191268	-0.718359
15	21	sp|P02774|VTDB_HUMAN	N/A	N/A	Vitamin D-binding protein OS=Homo sapiens OX=9606 GN=GC PE=1 SV=2	TRUE	-3.0994	0.02862	1.15998e+06	1.99831e+06	1.13405e+06	1.94985e+06	379480	333875	-838321	0.580484	-0.23621
16	259	sp|P67936|TPM4_HUMAN	N/A	N/A	Tropomyosin alpha-4 chain OS=Homo sapiens OX=9606 GN=TPM4 PE=1 SV=3	TRUE	-3.8737	0.03156	2696.45	6417.25	2995.49	6228.4	837.481	1497.27	-3720.8	0.420188	-0.376556
17	108	sp|Q99541|PLIN2_HUMAN	N/A	N/A	Perilipin-2 OS=Homo sapiens OX=9606 GN=PLIN2 PE=1 SV=2	TRUE	-3.32346	0.03232	176338	336902	160052	303642	54357.2	69182.3	-160564	0.52341	-0.281158
18	101	sp|P15941|MUC1_HUMAN	N/A	N/A	Mucin-1 OS=Homo sapiens OX=9606 GN=MUC1 PE=1 SV=3	TRUE	3.33778	0.03264	996010	221609	815588	246874	438216	132145	774401	4.49444	0.652675
19	240	sp|Q9NQ84|GPC5C_HUMAN	N/A	N/A	G-protein coupled receptor family C group 5 member C OS=Homo sapiens OX=9606 GN=GPRC5C PE=1 SV=2	TRUE	-3.27325	0.03334	20337.2	59223.8	18877.1	55796.6	13478.2	16946	-38886.5	0.343397	-0.464204
20	190	sp|Q9UBR2|CATZ_HUMAN	N/A	N/A	Cathepsin Z OS=Homo sapiens OX=9606 GN=CTSZ PE=1 SV=1	TRUE	-4.47657	0.03477	112632	293091	112197	310886	22158.6	67133.7	-180460	0.384289	-0.415342
21	169	sp|P14550|AK1A1_HUMAN	N/A	N/A	Aldo-keto reductase family 1 member A1 OS=Homo sapiens OX=9606 GN=AKR1A1 PE=1 SV=3	TRUE	-3.52302	0.03769	27887.2	74107.3	28457.9	78973.5	12008.7	20204.1	-46220.2	0.376308	-0.424457
22	278	sp|P20827|EFNA1_HUMAN	N/A	N/A	Ephrin-A1 OS=Homo sapiens OX=9606 GN=EFNA1 PE=1 SV=2	TRUE	2.91987	0.03771	14293	4535.45	15693.5	4284.16	5855.12	2791.13	9757.52	3.15139	0.498502
23	81	sp|P61626|LYSC_HUMAN	N/A	N/A	Lysozyme C OS=Homo sapiens OX=9606 GN=LYZ PE=1 SV=1	TRUE	2.80603	0.03888	4.20874e+06	1.77672e+06	3.97836e+06	2.06059e+06	1.43061e+06	847692	2.43202e+06	2.36882	0.374533
24	134	sp|P55058|PLTP_HUMAN	N/A	N/A	Phospholipid transfer protein OS=Homo sapiens OX=9606 GN=PLTP PE=1 SV=1	TRUE	-3.6466	0.03951	5956.8	18990.8	4798.27	15866.9	2933.36	5645.63	-13034	0.313668	-0.50353
25	65	sp|P12814|ACTN1_HUMAN	N/A	N/A	Alpha-actinin-1 OS=Homo sapiens OX=9606 GN=ACTN1 PE=1 SV=2	TRUE	-3.55176	0.04399	59150.4	197014	61602	184687	30537.2	61810.6	-137863	0.300235	-0.522539
26	54	sp|P36955|PEDF_HUMAN	N/A	N/A	Pigment epithelium-derived factor OS=Homo sapiens OX=9606 GN=SERPINF1 PE=1 SV=4	TRUE	-4.14426	0.04546	349424	745231	353807	691603	41379.9	161495	-395807	0.46888	-0.328938
27	289	sp|Q86SQ4|AGRG6_HUMAN	N/A	N/A	Adhesion G-protein coupled receptor G6 OS=Homo sapiens OX=9606 GN=ADGRG6 PE=1 SV=3	TRUE	2.947	0.04621	151752	52804	161365	48087.6	63309.6	19388.4	98947.6	2.87387	0.458467
28	122	sp|P16671|CD36_HUMAN	N/A	N/A	Platelet glycoprotein 4 OS=Homo sapiens OX=9606 GN=CD36 PE=1 SV=2	TRUE	-3.06426	0.04811	57137	125510	59940	120960	22328.8	33461.7	-68373	0.455238	-0.341761
29	147	sp|P08572|CO4A2_HUMAN	N/A	N/A	Collagen alpha-2(IV) chain OS=Homo sapiens OX=9606 GN=COL4A2 PE=1 SV=4	TRUE	2.86597	0.05161	130322	47899.1	118585	49014.7	54701.9	15396.7	82423	2.72076	0.434691
30	261	sp|O75493|CAH11_HUMAN	N/A	N/A	Carbonic anhydrase-related protein 11 OS=Homo sapiens OX=9606 GN=CA11 PE=1 SV=2	TRUE	-2.56083	0.05174	8577.14	14502.7	6983.12	14998.7	3805.97	2280.08	-5925.58	0.591416	-0.228107
31	248	sp|Q9NRA1|PDGFC_HUMAN	N/A	N/A	Platelet-derived growth factor C OS=Homo sapiens OX=9606 GN=PDGFC PE=1 SV=2	TRUE	2.75163	0.0562	35491.2	8540.56	34401.5	5916.31	18510.5	5550.92	26950.7	4.15561	0.618635
32	115	sp|O15232|MATN3_HUMAN	N/A	N/A	Matrilin-3 OS=Homo sapiens OX=9606 GN=MATN3 PE=1 SV=2	TRUE	2.42563	0.06069	430918	187332	387287	168248	164273	100073	243586	2.30029	0.361783
33	293	sp|A0A0C4DH24|KV621_HUMAN	N/A	N/A	Immunoglobulin kappa variable 6-21 OS=Homo sapiens OX=9606 GN=IGKV6-21 PE=3 SV=1	TRUE	2.89203	0.06142	77856.3	13465.5	68331.8	15178.4	44307.1	3852.05	64390.7	5.78189	0.76207
34	167	sp|P80303|NUCB2_HUMAN	N/A	N/A	Nucleobindin-2 OS=Homo sapiens OX=9606 GN=NUCB2 PE=1 SV=3	TRUE	2.7832	0.0687	227387	7647.66	264207	8852.73	157848	3645.5	219740	29.7329	1.47324
35	274	sp|Q86X29|LSR_HUMAN	N/A	N/A	Lipolysis-stimulated lipoprotein receptor OS=Homo sapiens OX=9606 GN=LSR PE=1 SV=4	TRUE	2.32461	0.06899	70533.4	38413.1	68836.2	33856.6	22758.8	13575.6	32120.3	1.83618	0.263915
36	7	sp|P01833|PIGR_HUMAN	N/A	N/A	Polymeric immunoglobulin receptor OS=Homo sapiens OX=9606 GN=PIGR PE=1 SV=4	TRUE	2.67364	0.0702	1.54648e+08	2.70668e+07	1.61646e+08	2.10292e+07	9.37922e+07	1.52744e+07	1.27581e+08	5.71356	0.756907
37	130	sp|P21926|CD9_HUMAN	N/A	N/A	CD9 antigen OS=Homo sapiens OX=9606 GN=CD9 PE=1 SV=4	TRUE	2.73402	0.07041	345560	56392.9	430167	58214.4	210664	16584	289167	6.12771	0.787298
38	5	sp|P02768|ALBU_HUMAN	N/A	N/A	Albumin OS=Homo sapiens OX=9606 GN=ALB PE=1 SV=2	TRUE	2.71513	0.07278	1.05679e+07	549591	1.21881e+07	578403	7.37804e+06	132694	1.00183e+07	19.2287	1.28395
39	86	sp|P02763|A1AG1_HUMAN	N/A	N/A	Alpha-1-acid glycoprotein 1 OS=Homo sapiens OX=9606 GN=ORM1 PE=1 SV=1	TRUE	2.69429	0.07387	1.04361e+06	81128.2	1.27578e+06	70181.2	713854	25419.9	962478	12.8637	1.10936
40	145	sp|P62987|RL40_HUMAN	N/A	N/A	Ubiquitin-60S ribosomal protein L40 OS=Homo sapiens OX=9606 GN=UBA52 PE=1 SV=2	TRUE	-3.38223	0.07579	43912.8	348045	49121	264062	15644.7	155156	-304132	0.12617	-0.899044
41	164	sp|P53634|CATC_HUMAN	N/A	N/A	Dipeptidyl peptidase 1 OS=Homo sapiens OX=9606 GN=CTSC PE=1 SV=2	TRUE	2.37726	0.07653	200487	89312.4	215686	74214.5	55495.9	65202.1	111175	2.24479	0.351175
42	70	sp|P23280|CAH6_HUMAN	N/A	N/A	Carbonic anhydrase 6 OS=Homo sapiens OX=9606 GN=CA6 PE=1 SV=3	TRUE	2.64911	0.07703	6.54143e+06	112750	6.33921e+06	90377.1	4.85319e+06	43697.9	6.42868e+06	58.0171	1.76356
43	105	sp|P62258|1433E_HUMAN	N/A	N/A	14-3-3 protein epsilon OS=Homo sapiens OX=9606 GN=YWHAE PE=1 SV=1	TRUE	2.59311	0.0783	35079.6	6846.31	36359.6	5849.74	21602.5	2373.95	28233.3	5.12388	0.709599
44	74	sp|P00738|HPT_HUMAN	N/A	N/A	Haptoglobin OS=Homo sapiens OX=9606 GN=HP PE=1 SV=1	TRUE	-2.21878	0.07893	216842	291006	219979	305383	55399	32403.6	-74163.7	0.745147	-0.127758
45	94	sp|P02765|FETUA_HUMAN	N/A	N/A	Alpha-2-HS-glycoprotein OS=Homo sapiens OX=9606 GN=AHSG PE=1 SV=2	TRUE	2.46947	0.08029	538869	100185	658106	58415.2	343945	77118.4	438684	5.37875	0.730681
46	258	sp|O60888|CUTA_HUMAN	N/A	N/A	Protein CutA OS=Homo sapiens OX=9606 GN=CUTA PE=1 SV=2	TRUE	2.56342	0.0814	234909	15363.6	280957	12072.2	170470	14505.8	219545	15.29	1.18441
47	205	sp|Q9NP72|RAB18_HUMAN	N/A	N/A	Ras-related protein Rab-18 OS=Homo sapiens OX=9606 GN=RAB18 PE=1 SV=1	TRUE	2.50753	0.08549	68534.3	11593.6	76953.6	13676.1	45191.6	3903.45	56940.7	5.91141	0.771691
48	96	sp|P02647|APOA1_HUMAN	N/A	N/A	Apolipoprotein A-I OS=Homo sapiens OX=9606 GN=APOA1 PE=1 SV=1	TRUE	-2.8367	0.08766	10273.9	39142.6	11282.3	48650.8	5708.52	16919.4	-28868.7	0.262475	-0.580913
49	9	sp|P47989|XDH_HUMAN	N/A	N/A	Xanthine dehydrogenase/oxidase OS=Homo sapiens OX=9606 GN=XDH PE=1 SV=4	TRUE	2.4273	0.09056	4.86979e+06	1.20151e+06	5.3302e+06	1.00024e+06	2.99542e+06	349728	3.66828e+06	4.05307	0.607784
50	266	sp|Q01518|CAP1_HUMAN	N/A	N/A	Adenylyl cyclase-associated protein 1 OS=Homo sapiens OX=9606 GN=CAP1 PE=1 SV=5	TRUE	-2.70587	0.09575	9751.35	24086.9	9518.96	27612.7	2989.12	8803.62	-14335.6	0.40484	-0.392716
51	213	sp|O00592|PODXL_HUMAN	N/A	N/A	Podocalyxin OS=Homo sapiens OX=9606 GN=PODXL PE=1 SV=2	TRUE	-2.46359	0.09871	42031.1	147983	31152.3	126832	33836.6	68484.9	-105952	0.284026	-0.546642
52	152	sp|Q8WVQ1|CANT1_HUMAN	N/A	N/A	Soluble calcium-activated nucleotidase 1 OS=Homo sapiens OX=9606 GN=CANT1 PE=1 SV=1	TRUE	-2.92617	0.09911	100180	2.99759e+06	67983.7	3.64528e+06	94653	1.71307e+06	-2.89741e+06	0.0334202	-1.47599
53	43	sp|P01876|IGHA1_HUMAN	N/A	N/A	Immunoglobulin heavy constant alpha 1 OS=Homo sapiens OX=9606 GN=IGHA1 PE=1 SV=2	TRUE	-2.49097	0.10012	7.0777e+07	3.48409e+08	4.20468e+07	3.37246e+08	8.21687e+07	1.79453e+08	-2.77633e+08	0.203143	-0.692198
54	78	sp|P05413|FABPH_HUMAN	N/A	N/A	Fatty acid-binding protein, heart OS=Homo sapiens OX=9606 GN=FABP3 PE=1 SV=4	TRUE	2.34398	0.10072	1.37607e+06	174424	1.04786e+06	177465	1.02491e+06	24566.3	1.20165e+06	7.88921	0.897033
55	110	sp|Q13228|SBP1_HUMAN	N/A	N/A	Methanethiol oxidase OS=Homo sapiens OX=9606 GN=SELENBP1 PE=1 SV=2	TRUE	2.04764	0.10398	548888	372178	559988	430834	111155	114352	176710	1.4748	0.168733
56	196	sp|O43278|SPIT1_HUMAN	N/A	N/A	Kunitz-type protease inhibitor 1 OS=Homo sapiens OX=9606 GN=SPINT1 PE=1 SV=2	TRUE	1.98396	0.10511	145833	100740	147568	107654	33199.4	26891.3	45093	1.44762	0.160654
57	133	sp|Q8N474|SFRP1_HUMAN	N/A	N/A	Secreted frizzled-related protein 1 OS=Homo sapiens OX=9606 GN=SFRP1 PE=1 SV=1	TRUE	2.18961	0.10599	115398	32379.8	113533	30164.2	73437.5	16363.2	83018.3	3.56389	0.551925
58	83	sp|Q9H173|SIL1_HUMAN	N/A	N/A	Nucleotide exchange factor SIL1 OS=Homo sapiens OX=9606 GN=SIL1 PE=1 SV=1	TRUE	2.10576	0.11143	583679	187330	609398	203765	359296	97272	396349	3.11579	0.493568
59	160	sp|O00299|CLIC1_HUMAN	N/A	N/A	Chloride intracellular channel protein 1 OS=Homo sapiens OX=9606 GN=CLIC1 PE=1 SV=4	TRUE	-1.9312	0.11264	97733.5	142742	85596.2	127677	33796.1	27800.6	-45008.6	0.684686	-0.164509
60	255	sp|P01742|HV169_HUMAN	N/A	N/A	Immunoglobulin heavy variable 1-69 OS=Homo sapiens OX=9606 GN=IGHV1-69 PE=1 SV=2	TRUE	2.19753	0.11534	763409	28620.2	731834	32800.1	668563	13300.9	734789	26.6738	1.42608
61	76	sp|P00558|PGK1_HUMAN	N/A	N/A	Phosphoglycerate kinase 1 OS=Homo sapiens OX=9606 GN=PGK1 PE=1 SV=3	TRUE	2.11886	0.12217	262507	58475.1	186346	68726.9	191422	18313.5	204032	4.48921	0.65217
62	195	sp|Q99519|NEUR1_HUMAN	N/A	N/A	Sialidase-1 OS=Homo sapiens OX=9606 GN=NEU1 PE=1 SV=1	TRUE	1.98918	0.12613	41225.7	18549	38813.6	15885	21759.2	5897.73	22676.7	2.22253	0.346847
63	39	sp|P06858|LIPL_HUMAN	N/A	N/A	Lipoprotein lipase OS=Homo sapiens OX=9606 GN=LPL PE=1 SV=1	TRUE	2.08278	0.12766	5.10038e+06	518717	4.38312e+06	580683	4.3874e+06	283087	4.58166e+06	9.83268	0.992672
64	23	sp|P01011|AACT_HUMAN	N/A	N/A	Alpha-1-antichymotrypsin OS=Homo sapiens OX=9606 GN=SERPINA3 PE=1 SV=2	TRUE	1.96491	0.12999	9.89108e+06	1.46814e+06	9.49448e+06	249529	8.19789e+06	2.17317e+06	8.42293e+06	6.73713	0.828475
65	125	sp|P02751|FINC_HUMAN	N/A	N/A	Fibronectin OS=Homo sapiens OX=9606 GN=FN1 PE=1 SV=5	TRUE	-2.33916	0.13023	14424.2	59119.5	11517.7	66220.7	9199.87	32121.7	-44695.2	0.243985	-0.612638
66	150	sp|O75882|ATRN_HUMAN	N/A	N/A	Attractin OS=Homo sapiens OX=9606 GN=ATRN PE=1 SV=2	TRUE	2.01861	0.1305	149414	45541.5	102653	51467.7	101036	16952	103873	3.28083	0.515984
67	244	sp|P11021|BIP_HUMAN	N/A	N/A	Endoplasmic reticulum chaperone BiP OS=Homo sapiens OX=9606 GN=HSPA5 PE=1 SV=2	TRUE	-2.48566	0.1307	23285	438478	23801.9	521020	7786.83	289235	-415193	0.0531041	-1.27487
68	28	sp|P08571|CD14_HUMAN	N/A	N/A	Monocyte differentiation antigen CD14 OS=Homo sapiens OX=9606 GN=CD14 PE=1 SV=2	TRUE	1.80874	0.13116	1.27281e+07	4.806e+06	1.37124e+07	2.28684e+06	6.43747e+06	5.14487e+06	7.92209e+06	2.64837	0.422979
69	53	sp|P01133|EGF_HUMAN	N/A	N/A	Pro-epidermal growth factor OS=Homo sapiens OX=9606 GN=EGF PE=1 SV=2	TRUE	-1.83198	0.13589	432975	665689	466378	611202	161150	170095	-232714	0.650416	-0.186809
70	29	sp|O43490|PROM1_HUMAN	N/A	N/A	Prominin-1 OS=Homo sapiens OX=9606 GN=PROM1 PE=1 SV=1	TRUE	-1.97576	0.13665	591302	1.24572e+06	517608	1.22168e+06	320470	502096	-654418	0.474667	-0.323611
71	271	sp|A0A087WSY6|KVD15_HUMAN	N/A	N/A	Immunoglobulin kappa variable 3D-15 OS=Homo sapiens OX=9606 GN=IGKV3D-15 PE=3 SV=6	TRUE	1.93273	0.13893	63594.4	16923	51145.2	20226.6	46892.9	10007.4	46671.4	3.75786	0.574941
72	288	sp|P60660|MYL6_HUMAN	N/A	N/A	Myosin light polypeptide 6 OS=Homo sapiens OX=9606 GN=MYL6 PE=1 SV=2	TRUE	-1.79788	0.14291	12461.3	27216.2	6895.12	28993.7	14783.1	6176.69	-14754.9	0.457864	-0.339264
73	10	sp|P04264|K2C1_HUMAN	N/A	N/A	Keratin, type II cytoskeletal 1 OS=Homo sapiens OX=9606 GN=KRT1 PE=1 SV=6	TRUE	-1.89603	0.14332	153132	332174	149346	259572	97026.1	140323	-179042	0.460998	-0.336301
74	112	sp|P0DOX8|IGL1_HUMAN	N/A	N/A	Immunoglobulin lambda-1 light chain OS=Homo sapiens OX=9606 PE=1 SV=1	TRUE	-1.96326	0.14361	5185.53	11645.7	4678.98	10744	2974.58	5083.9	-6460.13	0.445276	-0.351371
75	277	sp|P46776|RL27A_HUMAN	N/A	N/A	60S ribosomal protein L27a OS=Homo sapiens OX=9606 GN=RPL27A PE=1 SV=2	TRUE	1.89347	0.14735	36720.8	9294.84	30670.9	8988.79	28362	5109.19	27426	3.95067	0.596671
76	109	sp|Q9GZM7|TINAL_HUMAN	N/A	N/A	Tubulointerstitial nephritis antigen-like OS=Homo sapiens OX=9606 GN=TINAGL1 PE=1 SV=1	TRUE	-1.67257	0.15706	83055.6	135248	66047.5	146587	51683.9	30294.4	-52191.9	0.614101	-0.21176
77	155	sp|P07355|ANXA2_HUMAN	N/A	N/A	Annexin A2 OS=Homo sapiens OX=9606 GN=ANXA2 PE=1 SV=2	TRUE	-2.18923	0.15738	6961.3	44730.3	6851.41	47902.3	3525.75	29725.2	-37769	0.155628	-0.807912
78	50	sp|Q12841|FSTL1_HUMAN	N/A	N/A	Follistatin-related protein 1 OS=Homo sapiens OX=9606 GN=FSTL1 PE=1 SV=1	TRUE	1.84673	0.15855	666733	254584	680003	275144	442125	53084.4	412149	2.61891	0.418121
79	84	sp|Q14697|GANAB_HUMAN	N/A	N/A	Neutral alpha-glucosidase AB OS=Homo sapiens OX=9606 GN=GANAB PE=1 SV=3	TRUE	1.84272	0.16147	247544	129881	264545	130410	127311	8687.97	117663	1.90593	0.280106
80	103	sp|P19440|GGT1_HUMAN	N/A	N/A	Glutathione hydrolase 1 proenzyme OS=Homo sapiens OX=9606 GN=GGT1 PE=1 SV=2	TRUE	-2.0554	0.16172	741160	2.73681e+06	588464	2.40902e+06	470873	1.6315e+06	-1.99565e+06	0.270812	-0.567332
81	183	sp|P11142|HSP7C_HUMAN	N/A	N/A	Heat shock cognate 71 kDa protein OS=Homo sapiens OX=9606 GN=HSPA8 PE=1 SV=1	TRUE	-2.15274	0.16207	25394.4	226165	23897.3	195055	17180.5	160850	-200771	0.112282	-0.949688
82	31	sp|P06733|ENOA_HUMAN	N/A	N/A	Alpha-enolase OS=Homo sapiens OX=9606 GN=ENO1 PE=1 SV=2	TRUE	1.65422	0.16302	561997	232587	487140	141591	340015	179597	329411	2.41629	0.383149
83	135	sp|Q92876|KLK6_HUMAN	N/A	N/A	Kallikrein-6 OS=Homo sapiens OX=9606 GN=KLK6 PE=1 SV=1	TRUE	1.81773	0.16305	213251	68621.4	204157	72335.8	157508	19636.2	144629	3.10764	0.492431
84	202	sp|A0A0B4J1V0|HV315_HUMAN	N/A	N/A	Immunoglobulin heavy variable 3-15 OS=Homo sapiens OX=9606 GN=IGHV3-15 PE=3 SV=1	TRUE	-1.68603	0.16738	31063.3	49156.7	24647.1	49366.9	19759.6	7256.3	-18093.4	0.631924	-0.199335
85	237	sp|P02675|FIBB_HUMAN	N/A	N/A	Fibrinogen beta chain OS=Homo sapiens OX=9606 GN=FGB PE=1 SV=2	TRUE	-1.91144	0.1689	41758	61818.5	40076.1	57981.6	7127	17097.8	-20060.5	0.675494	-0.170378
86	55	sp|P12821|ACE_HUMAN	N/A	N/A	Angiotensin-converting enzyme OS=Homo sapiens OX=9606 GN=ACE PE=1 SV=1	TRUE	-2.02008	0.16912	261101	778069	260549	568044	111168	432675	-516968	0.335576	-0.47421
87	8	sp|P07996|TSP1_HUMAN	N/A	N/A	Thrombospondin-1 OS=Homo sapiens OX=9606 GN=THBS1 PE=1 SV=2	TRUE	1.85277	0.17182	3.91504e+06	2.66471e+06	3.97401e+06	3.26342e+06	512869	1.08119e+06	1.25033e+06	1.46922	0.167086
88	286	sp|P08294|SODE_HUMAN	N/A	N/A	Extracellular superoxide dismutase [Cu-Zn] OS=Homo sapiens OX=9606 GN=SOD3 PE=1 SV=2	TRUE	1.67982	0.17563	62374	24602.6	56585.4	25167.6	42703.2	12211	37771.4	2.53526	0.404023
89	234	sp|P02652|APOA2_HUMAN	N/A	N/A	Apolipoprotein A-II OS=Homo sapiens OX=9606 GN=APOA2 PE=1 SV=1	TRUE	-1.70308	0.18328	95097.2	294297	50583.9	345504	110079	178757	-199200	0.323133	-0.490618
90	189	sp|A0A0J9YXX1|HV5X1_HUMAN	N/A	N/A	Immunoglobulin heavy variable 5-10-1 OS=Homo sapiens OX=9606 GN=IGHV5-10-1 PE=3 SV=1	TRUE	-1.57743	0.18348	4102.04	9960.66	2323.22	10368.3	4802.03	4907.89	-5858.62	0.411824	-0.385288
91	26	sp|Q08380|LG3BP_HUMAN	N/A	N/A	Galectin-3-binding protein OS=Homo sapiens OX=9606 GN=LGALS3BP PE=1 SV=1	TRUE	1.68368	0.18789	2.45641e+06	472291	1.87388e+06	459733	2.33744e+06	261603	1.98411e+06	5.20104	0.71609
92	252	sp|A0A075B6H9|LV469_HUMAN	N/A	N/A	Immunoglobulin lambda variable 4-69 OS=Homo sapiens OX=9606 GN=IGLV4-69 PE=1 SV=1	TRUE	1.59843	0.18821	20517.8	11878.4	21941.2	7704	6211.2	7662.04	8639.48	1.72733	0.237375
93	44	sp|O00391|QSOX1_HUMAN	N/A	N/A	Sulfhydryl oxidase 1 OS=Homo sapiens OX=9606 GN=QSOX1 PE=1 SV=3	TRUE	1.69216	0.18848	1.13112e+06	287373	1.12048e+06	287254	995286	53982.4	843743	3.93606	0.595062
94	15	sp|P19835|CEL_HUMAN	N/A	N/A	Bile salt-activated lipase OS=Homo sapiens OX=9606 GN=CEL PE=1 SV=3	TRUE	1.69105	0.1887	3.93352e+07	4.49715e+06	3.8956e+07	4.69088e+06	4.11223e+07	2.2318e+06	3.48381e+07	8.7467	0.941844
95	156	sp|A0A075B6K4|LV310_HUMAN	N/A	N/A	Immunoglobulin lambda variable 3-10 OS=Homo sapiens OX=9606 GN=IGLV3-10 PE=3 SV=2	TRUE	-1.9569	0.18931	42523.6	796236	38546.8	990990	20876.7	666866	-753712	0.0534058	-1.27241
96	128	sp|P07737|PROF1_HUMAN	N/A	N/A	Profilin-1 OS=Homo sapiens OX=9606 GN=PFN1 PE=1 SV=2	TRUE	-1.91579	0.19146	176941	1.4408e+06	132250	857467	166300	1.13353e+06	-1.26386e+06	0.122808	-0.910775
97	243	sp|P02753|RET4_HUMAN	N/A	N/A	Retinol-binding protein 4 OS=Homo sapiens OX=9606 GN=RBP4 PE=1 SV=3	TRUE	1.58592	0.19844	75495.4	27986.2	67304.1	19831.6	57594.7	14295.9	47509.2	2.6976	0.430977
98	34	sp|Q96S86|HPLN3_HUMAN	N/A	N/A	Hyaluronan and proteoglycan link protein 3 OS=Homo sapiens OX=9606 GN=HAPLN3 PE=2 SV=1	TRUE	1.56587	0.19897	730576	349965	765556	339314	460337	135322	380611	2.08757	0.319641
99	88	sp|Q24JP5|T132A_HUMAN	N/A	N/A	Transmembrane protein 132A OS=Homo sapiens OX=9606 GN=TMEM132A PE=1 SV=1	TRUE	-1.73015	0.20143	110594	251614	124382	247927	52474.7	133660	-141020	0.439539	-0.357003
100	24	sp|P49327|FAS_HUMAN	N/A	N/A	Fatty acid synthase OS=Homo sapiens OX=9606 GN=FASN PE=1 SV=3	TRUE	1.5901	0.20386	1.53832e+06	644146	1.25916e+06	748195	1.10441e+06	184082	894176	2.38816	0.378063
101	228	sp|P06310|KV230_HUMAN	N/A	N/A	Immunoglobulin kappa variable 2-30 OS=Homo sapiens OX=9606 GN=IGKV2-30 PE=3 SV=2	TRUE	1.61822	0.20388	440941	49375.1	307776	56394.4	483725	12643.4	391566	8.93043	0.950872
102	32	sp|P04003|C4BPA_HUMAN	N/A	N/A	C4b-binding protein alpha chain OS=Homo sapiens OX=9606 GN=C4BPA PE=1 SV=2	TRUE	-1.83404	0.20804	672535	1.48652e+07	719095	1.50859e+07	218172	1.34021e+07	-1.41927e+07	0.0452423	-1.34446
103	119	sp|P07339|CATD_HUMAN	N/A	N/A	Cathepsin D OS=Homo sapiens OX=9606 GN=CTSD PE=1 SV=1	TRUE	1.58922	0.20897	217486	63606.2	164491	58678.7	192973	14055.7	153879	3.41925	0.533931
104	268	sp|P01602|KV105_HUMAN	N/A	N/A	Immunoglobulin kappa variable 1-5 OS=Homo sapiens OX=9606 GN=IGKV1-5 PE=1 SV=2	TRUE	-1.47758	0.21967	5203.41	10286.9	5185.94	11811.5	3804.44	4965.21	-5083.44	0.505831	-0.295994
105	161	sp|P01008|ANT3_HUMAN	N/A	N/A	Antithrombin-III OS=Homo sapiens OX=9606 GN=SERPINC1 PE=1 SV=1	TRUE	-1.66967	0.22035	16825.5	75899.8	12205.3	93285.3	18689.4	59105.4	-59074.4	0.22168	-0.654274
106	69	sp|O14786|NRP1_HUMAN	N/A	N/A	Neuropilin-1 OS=Homo sapiens OX=9606 GN=NRP1 PE=1 SV=3	TRUE	-1.68778	0.22085	371989	897327	359286	882512	142672	524767	-525338	0.414552	-0.382421
107	283	sp|Q9GZM5|YIPF3_HUMAN	N/A	N/A	Protein YIPF3 OS=Homo sapiens OX=9606 GN=YIPF3 PE=1 SV=1	TRUE	-1.65172	0.22232	7788.47	27405.2	5743.92	21633.1	6573.79	19767.3	-19616.7	0.284197	-0.54638
108	179	sp|P02748|CO9_HUMAN	N/A	N/A	Complement component C9 OS=Homo sapiens OX=9606 GN=C9 PE=1 SV=2	TRUE	1.39176	0.22273	128392	62684.9	155100	59303.5	73234.2	51617.4	65707.4	2.04822	0.311376
109	18	sp|P15144|AMPN_HUMAN	N/A	N/A	Aminopeptidase N OS=Homo sapiens OX=9606 GN=ANPEP PE=1 SV=4	TRUE	1.40307	0.23289	1.19073e+06	573847	1.05061e+06	678427	806716	303015	616880	2.07499	0.317016
110	148	sp|O43692|PI15_HUMAN	N/A	N/A	Peptidase inhibitor 15 OS=Homo sapiens OX=9606 GN=PI15 PE=1 SV=1	TRUE	1.3723	0.23349	70626.7	30947	51575.5	16984.2	50094.4	25021.9	39679.8	2.28219	0.358351
111	247	sp|P12109|CO6A1_HUMAN	N/A	N/A	Collagen alpha-1(VI) chain OS=Homo sapiens OX=9606 GN=COL6A1 PE=1 SV=3	TRUE	-1.63685	0.24034	7895.29	125203	0	68701.4	15790.6	123375	-117308	0.0630598	-1.20025
112	284	sp|Q5T749|KPRP_HUMAN	N/A	N/A	Keratinocyte proline-rich protein OS=Homo sapiens OX=9606 GN=KPRP PE=1 SV=1	TRUE	-1.32163	0.24353	9992.46	18972.2	5526.62	17990.2	10524.6	7444.27	-8979.72	0.52669	-0.278445
113	6	sp|P02787|TRFE_HUMAN	N/A	N/A	Serotransferrin OS=Homo sapiens OX=9606 GN=TF PE=1 SV=3	TRUE	-1.61937	0.24361	3.32489e+06	1.26882e+07	3.7448e+06	1.2872e+07	1.32204e+06	9.94919e+06	-9.36332e+06	0.262046	-0.581623
114	265	sp|Q9UNW1|MINP1_HUMAN	N/A	N/A	Multiple inositol polyphosphate phosphatase 1 OS=Homo sapiens OX=9606 GN=MINPP1 PE=1 SV=1	TRUE	1.47965	0.24696	25451.6	16087.8	25343.4	19569.6	4710.76	10173.6	9363.8	1.58204	0.199218
115	30	sp|P0DOX5|IGG1_HUMAN	N/A	N/A	Immunoglobulin gamma-1 heavy chain OS=Homo sapiens OX=9606 PE=1 SV=2	TRUE	-1.47858	0.25574	1.13651e+06	4.62616e+06	455566	2.68197e+06	1.46719e+06	3.88539e+06	-3.48965e+06	0.245671	-0.609647
116	52	sp|P04406|G3P_HUMAN	N/A	N/A	Glyceraldehyde-3-phosphate dehydrogenase OS=Homo sapiens OX=9606 GN=GAPDH PE=1 SV=3	TRUE	1.3693	0.25765	930918	520301	681850	569560	587044	106329	410617	1.78919	0.252657
117	16	sp|Q08431|MFGM_HUMAN	N/A	N/A	Lactadherin OS=Homo sapiens OX=9606 GN=MFGE8 PE=1 SV=3	TRUE	-1.46592	0.25997	2.55835e+07	6.15859e+07	2.02085e+07	5.28165e+07	1.48208e+07	4.05558e+07	-3.60024e+07	0.415412	-0.381521
118	301	sp|P00747|PLMN_HUMAN	N/A	N/A	Plasminogen OS=Homo sapiens OX=9606 GN=PLG PE=1 SV=2	TRUE	-1.33577	0.26553	10898.1	22591.9	7580.87	21055.9	8814.42	13101.3	-11693.8	0.482391	-0.316601
119	1	sp|P24821|TENA_HUMAN	N/A	N/A	Tenascin OS=Homo sapiens OX=9606 GN=TNC PE=1 SV=3	TRUE	-1.3804	0.26726	4.2026e+07	1.29043e+08	1.98004e+07	1.46741e+08	5.14017e+07	9.96983e+07	-8.70173e+07	0.325674	-0.487217
120	37	sp|Q9Y240|CLC11_HUMAN	N/A	N/A	C-type lectin domain family 11 member A OS=Homo sapiens OX=9606 GN=CLEC11A PE=1 SV=1	TRUE	-1.38088	0.2799	2.21655e+06	5.51668e+06	2.38415e+06	5.6584e+06	1.50846e+06	3.92784e+06	-3.30013e+06	0.401791	-0.396
121	20	sp|P01009|A1AT_HUMAN	N/A	N/A	Alpha-1-antitrypsin OS=Homo sapiens OX=9606 GN=SERPINA1 PE=1 SV=3	TRUE	-1.23783	0.28003	266494	377067	230710	312108	111728	120731	-110573	0.706755	-0.150731
122	77	sp|P04004|VTNC_HUMAN	N/A	N/A	Vitronectin OS=Homo sapiens OX=9606 GN=VTN PE=1 SV=1	TRUE	1.29485	0.2801	19995.8	9128.6	20750	8289.96	16465.1	2825.59	10867.2	2.19046	0.340535
123	246	sp|P81605|DCD_HUMAN	N/A	N/A	Dermcidin OS=Homo sapiens OX=9606 GN=DCD PE=1 SV=2	TRUE	1.29382	0.2859	108307	36422.9	80944.4	35249.3	110971	4971.16	71884.4	2.9736	0.473283
124	198	sp|Q9H4G4|GAPR1_HUMAN	N/A	N/A	Golgi-associated plant pathogenesis-related protein 1 OS=Homo sapiens OX=9606 GN=GLIPR2 PE=1 SV=3	TRUE	1.23525	0.28717	89173.3	56358.6	109071	58806.2	49597.4	16498.5	32814.7	1.58225	0.199275
125	273	sp|Q8N271|PROM2_HUMAN	N/A	N/A	Prominin-2 OS=Homo sapiens OX=9606 GN=PROM2 PE=1 SV=1	TRUE	1.27179	0.28951	21021.7	13590.4	20767.4	16505.7	5515.08	8922.81	7431.33	1.54681	0.189436
126	264	sp|P04211|LV743_HUMAN	N/A	N/A	Immunoglobulin lambda variable 7-43 OS=Homo sapiens OX=9606 GN=IGLV7-43 PE=3 SV=2	TRUE	1.27211	0.2929	692014	40541.1	244474	45932.9	1.02396e+06	20687.7	651473	17.0694	1.23222
127	220	sp|P20930|FILA_HUMAN	N/A	N/A	Filaggrin OS=Homo sapiens OX=9606 GN=FLG PE=1 SV=3	TRUE	1.18921	0.29523	27299.2	14628.2	26572.1	15446.7	18938.8	8460.58	12671	1.86621	0.27096
128	280	sp|P07360|CO8G_HUMAN	N/A	N/A	Complement component C8 gamma chain OS=Homo sapiens OX=9606 GN=C8G PE=1 SV=3	TRUE	-1.39714	0.29698	16032.2	282752	14213.5	109817	11705.5	330500	-266720	0.0567006	-1.24641
129	173	sp|O95969|SG1D2_HUMAN	N/A	N/A	Secretoglobin family 1D member 2 OS=Homo sapiens OX=9606 GN=SCGB1D2 PE=2 SV=1	TRUE	1.25738	0.29759	6.03263e+06	34407.6	1.92319e+06	25224.4	9.54078e+06	28909.1	5.99822e+06	175.328	2.24385
130	300	sp|Q07020|RL18_HUMAN	N/A	N/A	60S ribosomal protein L18 OS=Homo sapiens OX=9606 GN=RPL18 PE=1 SV=2	TRUE	-1.37769	0.2982	25268.6	76975.4	26794.7	78533.6	9993.12	64427.8	-51706.9	0.328268	-0.483772
131	250	sp|P07858|CATB_HUMAN	N/A	N/A	Cathepsin B OS=Homo sapiens OX=9606 GN=CTSB PE=1 SV=3	TRUE	-1.15055	0.30282	102060	163922	83381.5	148691	87703.3	53889	-61862.6	0.62261	-0.205784
132	194	sp|P0DP03|HVC05_HUMAN	N/A	N/A	Immunoglobulin heavy variable 3-30-5 OS=Homo sapiens OX=9606 GN=IGHV3-30-5 PE=3 SV=1	TRUE	1.23915	0.3034	1.98254e+06	27287	606915	32300	3.15576e+06	12647.8	1.95525e+06	72.6549	1.86127
133	33	sp|P02750|A2GL_HUMAN	N/A	N/A	Leucine-rich alpha-2-glycoprotein OS=Homo sapiens OX=9606 GN=LRG1 PE=1 SV=2	TRUE	-1.35949	0.30416	1.29133e+07	3.40222e+07	1.29039e+07	4.18383e+07	3.47474e+06	2.67248e+07	-2.11089e+07	0.379554	-0.420726
134	98	sp|P49788|TIG1_HUMAN	N/A	N/A	Retinoic acid receptor responder protein 1 OS=Homo sapiens OX=9606 GN=RARRES1 PE=1 SV=2	TRUE	-1.15025	0.30649	152121	242836	113598	212889	106084	101090	-90715.5	0.626433	-0.203125
135	224	sp|P60842|IF4A1_HUMAN	N/A	N/A	Eukaryotic initiation factor 4A-I OS=Homo sapiens OX=9606 GN=EIF4A1 PE=1 SV=1	TRUE	1.19167	0.31239	19289	9123.47	13493.9	8912.59	16668.1	3152.12	10165.5	2.11421	0.325149
136	279	sp|P13473|LAMP2_HUMAN	N/A	N/A	Lysosome-associated membrane glycoprotein 2 OS=Homo sapiens OX=9606 GN=LAMP2 PE=1 SV=2	TRUE	-1.2921	0.31462	13663.9	58283.6	6671.47	43339.1	15580.8	58270.5	-44619.7	0.234438	-0.629972
137	41	sp|Q9NZ08|ERAP1_HUMAN	N/A	N/A	Endoplasmic reticulum aminopeptidase 1 OS=Homo sapiens OX=9606 GN=ERAP1 PE=1 SV=3	TRUE	1.15278	0.31796	688654	392414	617126	343087	484879	147592	296240	1.75492	0.244257
138	162	sp|P04083|ANXA1_HUMAN	N/A	N/A	Annexin A1 OS=Homo sapiens OX=9606 GN=ANXA1 PE=1 SV=2	TRUE	1.18558	0.32064	12170.7	4220.83	6598.81	3918.92	13389.2	661.043	7949.88	2.88349	0.459918
139	27	sp|P25311|ZA2G_HUMAN	N/A	N/A	Zinc-alpha-2-glycoprotein OS=Homo sapiens OX=9606 GN=AZGP1 PE=1 SV=2	TRUE	1.13712	0.33803	9.25327e+06	590958	2.21625e+06	605389	1.52323e+07	271602	8.66231e+06	15.6581	1.19474
140	175	sp|P00338|LDHA_HUMAN	N/A	N/A	L-lactate dehydrogenase A chain OS=Homo sapiens OX=9606 GN=LDHA PE=1 SV=2	TRUE	1.13641	0.33807	124500	13297.1	37708.1	15225.7	195526	7324.43	111203	9.36296	0.971413
141	208	sp|A0A0C4DH31|HV118_HUMAN	N/A	N/A	Immunoglobulin heavy variable 1-18 OS=Homo sapiens OX=9606 GN=IGHV1-18 PE=3 SV=1	TRUE	1.06324	0.34136	7570.42	5090.72	7793	4451.63	4074.66	1966.08	2479.7	1.4871	0.172341
142	92	sp|P01019|ANGT_HUMAN	N/A	N/A	Angiotensinogen OS=Homo sapiens OX=9606 GN=AGT PE=1 SV=1	TRUE	-1.09442	0.34393	18621	33748.7	15636.1	24310.3	14473	20398.2	-15127.7	0.551755	-0.258254
143	146	sp|P69905|HBA_HUMAN	N/A	N/A	Hemoglobin subunit alpha OS=Homo sapiens OX=9606 GN=HBA1 PE=1 SV=2	TRUE	1.10607	0.3492	973950	79210.3	172965	106575	1.61661e+06	55328.1	894740	12.2957	1.08975
144	89	sp|P68871|HBB_HUMAN	N/A	N/A	Hemoglobin subunit beta OS=Homo sapiens OX=9606 GN=HBB PE=1 SV=2	TRUE	1.09011	0.35529	1.60728e+06	160367	316718	150409	2.65368e+06	60749.5	1.44691e+06	10.0225	1.00098
145	140	sp|P13987|CD59_HUMAN	N/A	N/A	CD59 glycoprotein OS=Homo sapiens OX=9606 GN=CD59 PE=1 SV=1	TRUE	-1.0149	0.35792	51683.1	75355.8	34290.5	65628.5	38491.9	22824.7	-23672.7	0.685855	-0.163768
146	239	sp|P20160|CAP7_HUMAN	N/A	N/A	Azurocidin OS=Homo sapiens OX=9606 GN=AZU1 PE=1 SV=3	TRUE	1.05979	0.36693	151311	11814.2	25406.9	11303.5	263180	5363.55	139497	12.8076	1.10747
147	3	sp|P02788|TRFL_HUMAN	N/A	N/A	Lactotransferrin OS=Homo sapiens OX=9606 GN=LTF PE=1 SV=6	TRUE	1.00236	0.37042	5.37612e+08	2.81795e+08	5.1396e+08	9.19169e+07	3.16935e+08	3.4651e+08	2.55817e+08	1.90781	0.280535
148	210	sp|O75874|IDHC_HUMAN	N/A	N/A	Isocitrate dehydrogenase [NADP] cytoplasmic OS=Homo sapiens OX=9606 GN=IDH1 PE=1 SV=2	TRUE	-1.13396	0.37253	46100	133333	41345.9	80815.3	15049.8	132605	-87233.4	0.34575	-0.461238
149	290	sp|Q93077|H2A1C_HUMAN	N/A	N/A	Histone H2A type 1-C OS=Homo sapiens OX=9606 GN=H2AC6 PE=1 SV=3	TRUE	1.04236	0.37379	827508	24814.2	85434	14598.4	1.53977e+06	29156.1	802693	33.3482	1.52307
150	281	sp|O60506|HNRPQ_HUMAN	N/A	N/A	Heterogeneous nuclear ribonucleoprotein Q OS=Homo sapiens OX=9606 GN=SYNCRIP PE=1 SV=2	TRUE	-1.03055	0.37496	5640.59	7989.76	4783.85	7767.61	4496.88	649.971	-2349.17	0.705977	-0.151209
151	49	sp|P05814|CASB_HUMAN	N/A	N/A	Beta-casein OS=Homo sapiens OX=9606 GN=CSN2 PE=1 SV=4	TRUE	1.01871	0.38275	1.17547e+07	871032	1.23196e+06	172582	2.13209e+07	1.22177e+06	1.08837e+07	13.4951	1.13018
152	80	sp|P01034|CYTC_HUMAN	N/A	N/A	Cystatin-C OS=Homo sapiens OX=9606 GN=CST3 PE=1 SV=1	TRUE	-0.988637	0.383	280706	448210	251702	572161	188566	243825	-167504	0.626282	-0.20323
153	217	sp|Q99879|H2B1M_HUMAN	N/A	N/A	Histone H2B type 1-M OS=Homo sapiens OX=9606 GN=H2BC14 PE=1 SV=3	TRUE	-1.0954	0.38459	22485.7	91035.9	16868.2	43858.4	15749.3	107530	-68550.2	0.246998	-0.607306
154	38	sp|P36222|CH3L1_HUMAN	N/A	N/A	Chitinase-3-like protein 1 OS=Homo sapiens OX=9606 GN=CHI3L1 PE=1 SV=2	TRUE	0.99167	0.38991	966599	321796	416008	217550	1.27697e+06	213016	644803	3.00377	0.477666
155	262	sp|Q9Y653|AGRG1_HUMAN	N/A	N/A	Adhesion G-protein coupled receptor G1 OS=Homo sapiens OX=9606 GN=ADGRG1 PE=1 SV=2	TRUE	0.987596	0.39045	28970.2	11285.5	14794.1	10984	34988.9	6617.29	17684.7	2.56702	0.40943
156	157	sp|Q16651|PRSS8_HUMAN	N/A	N/A	Prostasin OS=Homo sapiens OX=9606 GN=PRSS8 PE=1 SV=1	TRUE	0.99565	0.39242	790193	200328	204367	230855	1.18315e+06	55447.5	589864	3.94449	0.59599
157	263	sp|P59998|ARPC4_HUMAN	N/A	N/A	Actin-related protein 2/3 complex subunit 4 OS=Homo sapiens OX=9606 GN=ARPC4 PE=1 SV=3	TRUE	0.990508	0.3926	32851.6	9624.33	11962.3	8867.53	46472.9	5466.85	23227.3	3.41339	0.533186
158	223	sp|P07741|APT_HUMAN	N/A	N/A	Adenine phosphoribosyltransferase OS=Homo sapiens OX=9606 GN=APRT PE=1 SV=2	TRUE	-1.07972	0.39313	24071.2	429691	21927.9	56187.8	10727.1	650613	-405620	0.0560198	-1.25166
159	287	sp|P05543|THBG_HUMAN	N/A	N/A	Thyroxine-binding globulin OS=Homo sapiens OX=9606 GN=SERPINA7 PE=1 SV=2	TRUE	-1.02371	0.39642	4259.19	7744.92	3621.63	9813.34	2144.52	5597.6	-3485.74	0.549933	-0.259691
160	216	sp|P05164|PERM_HUMAN	N/A	N/A	Myeloperoxidase OS=Homo sapiens OX=9606 GN=MPO PE=1 SV=1	TRUE	0.981357	0.39752	448364	68747.3	69475.1	33279.5	769881	66102	379616	6.52191	0.814375
161	149	sp|P01619|KV320_HUMAN	N/A	N/A	Immunoglobulin kappa variable 3-20 OS=Homo sapiens OX=9606 GN=IGKV3-20 PE=1 SV=2	TRUE	0.981652	0.39866	6.03328e+06	152416	50086.9	149516	1.19815e+07	18117.3	5.88086e+06	39.5843	1.59752
162	64	sp|P13647|K2C5_HUMAN	N/A	N/A	Keratin, type II cytoskeletal 5 OS=Homo sapiens OX=9606 GN=KRT5 PE=1 SV=3	TRUE	-0.983061	0.39937	139658	243050	126935	186967	91721.7	163936	-103392	0.574605	-0.240631
163	123	sp|P05109|S10A8_HUMAN	N/A	N/A	Protein S100-A8 OS=Homo sapiens OX=9606 GN=S100A8 PE=1 SV=1	TRUE	0.975523	0.40088	587285	66133.4	72723.2	48062	1.06694e+06	49199.4	521151	8.88031	0.948428
164	204	sp|Q4VNC1|AT134_HUMAN	N/A	N/A	Probable cation-transporting ATPase 13A4 OS=Homo sapiens OX=9606 GN=ATP13A4 PE=2 SV=3	TRUE	0.932453	0.40383	7306.21	5093.42	6238.91	4911.88	4361.01	1622	2212.8	1.43444	0.156683
165	111	sp|P02790|HEMO_HUMAN	N/A	N/A	Hemopexin OS=Homo sapiens OX=9606 GN=HPX PE=1 SV=2	TRUE	-1.04689	0.40496	223170	3.04227e+06	188507	616326	100531	4.66332e+06	-2.8191e+06	0.0733566	-1.13456
166	291	sp|A0A0A0MS15|HV349_HUMAN	N/A	N/A	Immunoglobulin heavy variable 3-49 OS=Homo sapiens OX=9606 GN=IGHV3-49 PE=3 SV=1	TRUE	0.94801	0.40648	426595	136522	216204	84828.5	594838	124494	290073	3.12473	0.494812
167	298	sp|Q13867|BLMH_HUMAN	N/A	N/A	Bleomycin hydrolase OS=Homo sapiens OX=9606 GN=BLMH PE=1 SV=1	TRUE	-1.01644	0.40694	11508.4	33086.7	9100.18	14104	9790.32	35779.6	-21578.4	0.347824	-0.45864
168	188	sp|P01700|LV147_HUMAN	N/A	N/A	Immunoglobulin lambda variable 1-47 OS=Homo sapiens OX=9606 GN=IGLV1-47 PE=1 SV=2	TRUE	0.95791	0.40852	169644	18761.4	15251.3	14953.7	314709	12221.4	150883	9.04218	0.956273
169	171	sp|Q15782|CH3L2_HUMAN	N/A	N/A	Chitinase-3-like protein 2 OS=Homo sapiens OX=9606 GN=CHI3L2 PE=1 SV=1	TRUE	-1.01921	0.4153	105988	2.95933e+06	114974	290185	73487.3	4.84859e+06	-2.85334e+06	0.0358149	-1.44594
170	42	sp|P00709|LALBA_HUMAN	N/A	N/A	Alpha-lactalbumin OS=Homo sapiens OX=9606 GN=LALBA PE=1 SV=1	TRUE	-1.00338	0.42135	248115	2.43281e+07	228218	432061	129015	4.15671e+07	-2.408e+07	0.0101987	-1.99146
171	48	sp|P0DOY3|IGLC3_HUMAN	N/A	N/A	Immunoglobulin lambda constant 3 OS=Homo sapiens OX=9606 GN=IGLC3 PE=1 SV=1	TRUE	-0.902475	0.42197	107143	151442	69203.1	166332	92803	27730.9	-44298.8	0.707487	-0.150282
172	79	sp|O00462|MANBA_HUMAN	N/A	N/A	Beta-mannosidase OS=Homo sapiens OX=9606 GN=MANBA PE=1 SV=3	TRUE	0.873108	0.42287	190394	132325	171790	110742	106844	68619.7	58069.5	1.43884	0.158013
173	93	sp|P98160|PGBM_HUMAN	N/A	N/A	Basement membrane-specific heparan sulfate proteoglycan core protein OS=Homo sapiens OX=9606 GN=HSPG2 PE=1 SV=4	TRUE	0.887122	0.42318	125253	96290.5	129998	86906.3	59052.2	24130.2	28962.6	1.30078	0.114205
174	40	sp|P15291|B4GT1_HUMAN	N/A	N/A	Beta-1,4-galactosyltransferase 1 OS=Homo sapiens OX=9606 GN=B4GALT1 PE=1 SV=5	TRUE	0.924315	0.42445	7.93525e+06	4.5991e+06	8.01696e+06	1.48817e+06	3.16565e+06	5.61833e+06	3.33615e+06	1.72539	0.236888
175	176	sp|P59666|DEF3_HUMAN	N/A	N/A	Neutrophil defensin 3 OS=Homo sapiens OX=9606 GN=DEFA3 PE=1 SV=1	TRUE	-0.989225	0.42674	75969.5	1.07992e+06	58714	69651.9	41893.1	1.75746e+06	-1.00395e+06	0.0703474	-1.15275
176	141	sp|P19971|TYPH_HUMAN	N/A	N/A	Thymidine phosphorylase OS=Homo sapiens OX=9606 GN=TYMP PE=1 SV=2	TRUE	-0.981267	0.42831	7593.31	67311.7	1901.82	9950.41	11661.5	104925	-59718.3	0.112808	-0.947659
177	62	sp|P22897|MRC1_HUMAN	N/A	N/A	Macrophage mannose receptor 1 OS=Homo sapiens OX=9606 GN=MRC1 PE=1 SV=1	TRUE	0.874009	0.42981	494182	317260	508920	201224	248836	276568	176923	1.55766	0.192472
178	182	sp|P40121|CAPG_HUMAN	N/A	N/A	Macrophage-capping protein OS=Homo sapiens OX=9606 GN=CAPG PE=1 SV=2	TRUE	-0.915172	0.43286	78468.7	192281	47622.3	164867	99086.7	197570	-113812	0.408094	-0.38924
179	209	sp|P01624|KV315_HUMAN	N/A	N/A	Immunoglobulin kappa variable 3-15 OS=Homo sapiens OX=9606 GN=IGKV3-15 PE=1 SV=2	TRUE	0.875654	0.4417	558351	114123	65181.1	29762.4	996574	164980	444227	4.89253	0.689533
180	282	sp|A0A075B6I4|LVX54_HUMAN	N/A	N/A	Immunoglobulin lambda variable 10-54 OS=Homo sapiens OX=9606 GN=IGLV10-54 PE=3 SV=1	TRUE	-0.912186	0.44176	17802.3	42868.8	12898.5	20397.2	17737.3	45049.3	-25066.6	0.415273	-0.381666
181	153	sp|P98164|LRP2_HUMAN	N/A	N/A	Low-density lipoprotein receptor-related protein 2 OS=Homo sapiens OX=9606 GN=LRP2 PE=1 SV=3	TRUE	0.84301	0.44923	127917	76528.5	132889	33537.8	69175.3	86942	51388.7	1.6715	0.223106
182	71	sp|P05090|APOD_HUMAN	N/A	N/A	Apolipoprotein D OS=Homo sapiens OX=9606 GN=APOD PE=1 SV=1	TRUE	-0.925627	0.44981	1.22018e+07	9.76097e+07	995061	1.16511e+07	2.28415e+07	1.58588e+08	-8.54079e+07	0.125006	-0.90307
183	180	sp|Q9H8H3|MET7A_HUMAN	N/A	N/A	Methyltransferase-like protein 7A OS=Homo sapiens OX=9606 GN=METTL7A PE=1 SV=1	TRUE	-0.908605	0.45155	130809	231853	126088	252037	49428.2	187800	-101043	0.564191	-0.248574
184	158	sp|P09467|F16P1_HUMAN	N/A	N/A	Fructose-1,6-bisphosphatase 1 OS=Homo sapiens OX=9606 GN=FBP1 PE=1 SV=5	TRUE	0.823235	0.45313	76415.7	44617.5	69246.5	31458.8	68645	30688.4	31798.2	1.71268	0.233677
185	199	sp|Q96KP4|CNDP2_HUMAN	N/A	N/A	Cytosolic non-specific dipeptidase OS=Homo sapiens OX=9606 GN=CNDP2 PE=1 SV=2	TRUE	-0.900302	0.46237	185036	1.09245e+06	181847	119943	122530	1.7425e+06	-907413	0.169377	-0.771145
186	107	sp|P01023|A2MG_HUMAN	N/A	N/A	Alpha-2-macroglobulin OS=Homo sapiens OX=9606 GN=A2M PE=1 SV=3	TRUE	-0.791219	0.46692	106034	121449	112056	117165	33195.4	17671.9	-15415.2	0.873072	-0.0589498
187	294	sp|P00491|PNPH_HUMAN	N/A	N/A	Purine nucleoside phosphorylase OS=Homo sapiens OX=9606 GN=PNP PE=1 SV=2	TRUE	-0.847012	0.46824	40188.1	66681.9	35950.6	80666.2	22199.1	50651.3	-26493.8	0.602684	-0.219911
188	56	sp|O00468|AGRIN_HUMAN	N/A	N/A	Agrin OS=Homo sapiens OX=9606 GN=AGRN PE=1 SV=6	TRUE	0.759942	0.48228	323733	195263	236482	134719	277331	167488	128470	1.65794	0.219568
189	67	sp|Q86YZ3|HORN_HUMAN	N/A	N/A	Hornerin OS=Homo sapiens OX=9606 GN=HRNR PE=1 SV=2	TRUE	-0.79667	0.48318	60677.3	84152.7	63690	67098.6	26780	45464.5	-23475.4	0.721038	-0.142042
190	117	sp|P62805|H4_HUMAN	N/A	N/A	Histone H4 OS=Homo sapiens OX=9606 GN=H4C1 PE=1 SV=2	TRUE	0.785895	0.48749	4.04107e+06	1.02718e+06	319952	708179	7.60273e+06	877380	3.01388e+06	3.93413	0.594848
191	13	sp|P35908|K22E_HUMAN	N/A	N/A	Keratin, type II cytoskeletal 2 epidermal OS=Homo sapiens OX=9606 GN=KRT2 PE=1 SV=2	TRUE	-0.824677	0.48905	141426	340974	96174	108730	107685	408599	-199548	0.414771	-0.382192
192	11	sp|P10909|CLUS_HUMAN	N/A	N/A	Clusterin OS=Homo sapiens OX=9606 GN=CLU PE=1 SV=1	TRUE	-0.781202	0.49042	7.53047e+07	1.24724e+08	5.10329e+07	1.58663e+08	5.82723e+07	9.7257e+07	-4.94192e+07	0.603771	-0.219128
193	126	sp|Q5VTE0|EF1A3_HUMAN	N/A	N/A	Putative elongation factor 1-alpha-like 3 OS=Homo sapiens OX=9606 GN=EEF1A1P5 PE=5 SV=1	TRUE	-0.823686	0.49286	49783.5	94132.8	49577.5	82235.1	17391	92033.7	-44349.3	0.528864	-0.276656
194	200	sp|P62888|RL30_HUMAN	N/A	N/A	60S ribosomal protein L30 OS=Homo sapiens OX=9606 GN=RPL30 PE=1 SV=2	TRUE	0.748515	0.50452	198422	113576	120049	128923	221923	40115.2	84846.5	1.74705	0.242305
195	91	sp|P07498|CASK_HUMAN	N/A	N/A	Kappa-casein OS=Homo sapiens OX=9606 GN=CSN3 PE=1 SV=3	TRUE	0.715098	0.51007	1.67491e+08	7.75877e+07	8.58257e+07	3.43479e+07	2.20229e+08	1.05082e+08	8.99034e+07	2.15873	0.334199
196	47	sp|P01591|IGJ_HUMAN	N/A	N/A	Immunoglobulin J chain OS=Homo sapiens OX=9606 GN=JCHAIN PE=1 SV=4	TRUE	0.71508	0.51032	1.15559e+08	4.86438e+07	4.58742e+07	4.64679e+06	1.64512e+08	7.72753e+07	6.69147e+07	2.3756	0.375774
197	253	sp|Q9NZP8|C1RL_HUMAN	N/A	N/A	Complement C1r subcomponent-like protein OS=Homo sapiens OX=9606 GN=C1RL PE=1 SV=2	TRUE	-0.778024	0.51417	30841.1	75706.3	30885.2	20096.6	19101	98500.2	-44865.2	0.407379	-0.390002
198	270	sp|A0A0C4DH25|KVD20_HUMAN	N/A	N/A	Immunoglobulin kappa variable 3D-20 OS=Homo sapiens OX=9606 GN=IGKV3D-20 PE=3 SV=1	TRUE	-0.731814	0.51514	43162.5	69512.4	29407.3	81575	33967	54991.4	-26350	0.620932	-0.206956
199	45	sp|Q6UX06|OLFM4_HUMAN	N/A	N/A	Olfactomedin-4 OS=Homo sapiens OX=9606 GN=OLFM4 PE=1 SV=1	TRUE	0.698582	0.51644	1.64409e+06	917207	1.66809e+06	229456	1.52587e+06	1.22548e+06	726884	1.7925	0.253459
200	131	sp|P26038|MOES_HUMAN	N/A	N/A	Moesin OS=Homo sapiens OX=9606 GN=MSN PE=1 SV=3	TRUE	0.723355	0.51685	157668	78206.4	70951.1	70336.2	213637	44402.8	79461.9	2.01605	0.304502
201	100	sp|Q6PCB0|VWA1_HUMAN	N/A	N/A	von Willebrand factor A domain-containing protein 1 OS=Homo sapiens OX=9606 GN=VWA1 PE=1 SV=1	TRUE	0.711288	0.53135	238398	193448	228244	236755	51776.6	99850.5	44949.7	1.23236	0.0907379
202	166	sp|P40925|MDHC_HUMAN	N/A	N/A	Malate dehydrogenase, cytoplasmic OS=Homo sapiens OX=9606 GN=MDH1 PE=1 SV=4	TRUE	0.698084	0.53198	381625	232551	346748	58016.7	208489	322810	149074	1.64104	0.215118
203	203	sp|P04433|KV311_HUMAN	N/A	N/A	Immunoglobulin kappa variable 3-11 OS=Homo sapiens OX=9606 GN=IGKV3-11 PE=1 SV=1	TRUE	0.696635	0.53547	157205	73639.2	41860	70113	239005	18049.6	83565.5	2.1348	0.329356
204	254	sp|Q14624|ITIH4_HUMAN	N/A	N/A	Inter-alpha-trypsin inhibitor heavy chain H4 OS=Homo sapiens OX=9606 GN=ITIH4 PE=1 SV=4	TRUE	0.683566	0.53621	15327	10940.8	12104.4	8467.52	6877.93	9382.85	4386.16	1.4009	0.146407
205	207	sp|P61026|RAB10_HUMAN	N/A	N/A	Ras-related protein Rab-10 OS=Homo sapiens OX=9606 GN=RAB10 PE=1 SV=1	TRUE	-0.685837	0.53647	12124.1	18114.7	8755.88	22322.6	9022.34	12955.2	-5990.63	0.669294	-0.174383
206	172	sp|P60033|CD81_HUMAN	N/A	N/A	CD81 antigen OS=Homo sapiens OX=9606 GN=CD81 PE=1 SV=1	TRUE	0.662329	0.53726	642866	498908	617956	452436	347993	225610	143958	1.28855	0.1101
207	121	sp|P13639|EF2_HUMAN	N/A	N/A	Elongation factor 2 OS=Homo sapiens OX=9606 GN=EEF2 PE=1 SV=4	TRUE	-0.664134	0.53763	43074.2	55193.2	43259.3	58403.2	30925.5	16782.4	-12118.9	0.780427	-0.107668
208	120	sp|P80188|NGAL_HUMAN	N/A	N/A	Neutrophil gelatinase-associated lipocalin OS=Homo sapiens OX=9606 GN=LCN2 PE=1 SV=2	TRUE	0.687576	0.53897	200963	118590	121471	117323	236686	32284.7	82372.9	1.6946	0.229068
209	212	sp|P06727|APOA4_HUMAN	N/A	N/A	Apolipoprotein A-IV OS=Homo sapiens OX=9606 GN=APOA4 PE=1 SV=4	TRUE	-0.727036	0.53961	14035	36495.1	10887.3	9230.03	9675.43	52847.5	-22460.1	0.384573	-0.415022
210	181	sp|A0A075B6K5|LV39_HUMAN	N/A	N/A	Immunoglobulin lambda variable 3-9 OS=Homo sapiens OX=9606 GN=IGLV3-9 PE=3 SV=1	TRUE	-0.68595	0.5412	686426	1.18426e+06	661479	977268	663581	1.118e+06	-497835	0.579624	-0.236853
211	51	sp|Q6WN34|CRDL2_HUMAN	N/A	N/A	Chordin-like protein 2 OS=Homo sapiens OX=9606 GN=CHRDL2 PE=1 SV=1	TRUE	-0.658262	0.54178	62315.5	83558.3	36336.4	83895.6	55584	28409.1	-21242.8	0.745773	-0.127393
212	285	sp|O14773|TPP1_HUMAN	N/A	N/A	Tripeptidyl-peptidase 1 OS=Homo sapiens OX=9606 GN=TPP1 PE=1 SV=2	TRUE	-0.708853	0.54363	18768.9	38374.4	15566.5	14976	14352.1	46264.7	-19605.5	0.489099	-0.310603
213	46	sp|Q14515|SPRL1_HUMAN	N/A	N/A	SPARC-like protein 1 OS=Homo sapiens OX=9606 GN=SPARCL1 PE=1 SV=2	TRUE	0.668418	0.54392	758158	495610	696150	202853	429894	569426	262548	1.52975	0.18462
214	231	sp|P14625|ENPL_HUMAN	N/A	N/A	Endoplasmin OS=Homo sapiens OX=9606 GN=HSP90B1 PE=1 SV=1	TRUE	0.651798	0.54454	208535	153888	162482	114658	140725	78960.3	54646.6	1.35511	0.131973
215	211	sp|Q08257|QOR_HUMAN	N/A	N/A	Quinone oxidoreductase OS=Homo sapiens OX=9606 GN=CRYZ PE=1 SV=1	TRUE	-0.671845	0.54541	23287.4	29168.6	19753.5	28039.6	17041.2	3475.5	-5881.11	0.798375	-0.0977931
216	124	sp|P51993|FUT6_HUMAN	N/A	N/A	4-galactosyl-N-acetylglucosaminide 3-alpha-L-fucosyltransferase FUT6 OS=Homo sapiens OX=9606 GN=FUT6 PE=1 SV=1	TRUE	-0.6924	0.55197	39869.1	52025.8	38189.7	56962.6	9247.28	29336.7	-12156.7	0.766333	-0.115582
217	116	sp|P14618|KPYM_HUMAN	N/A	N/A	Pyruvate kinase PKM OS=Homo sapiens OX=9606 GN=PKM PE=1 SV=4	TRUE	0.642707	0.5623	158023	94042.3	73718.5	103751	194222	37922.8	63980.5	1.68034	0.225396
218	2	sp|P01024|CO3_HUMAN	N/A	N/A	Complement C3 OS=Homo sapiens OX=9606 GN=C3 PE=1 SV=2	TRUE	-0.622144	0.56401	1.00774e+07	1.33857e+07	1.02829e+07	9.63503e+06	7.02445e+06	6.91521e+06	-3.30825e+06	0.752852	-0.12329
219	35	sp|P05067|A4_HUMAN	N/A	N/A	Amyloid-beta precursor protein OS=Homo sapiens OX=9606 GN=APP PE=1 SV=3	TRUE	0.624497	0.56586	157671	110222	121129	84907.2	139202	52780.5	47448.9	1.43048	0.155483
220	114	sp|P05155|IC1_HUMAN	N/A	N/A	Plasma protease C1 inhibitor OS=Homo sapiens OX=9606 GN=SERPING1 PE=1 SV=2	TRUE	-0.651664	0.57235	164069	209693	148487	246445	40159.4	116169	-45623.9	0.782425	-0.106557
221	275	sp|Q15084|PDIA6_HUMAN	N/A	N/A	Protein disulfide-isomerase A6 OS=Homo sapiens OX=9606 GN=PDIA6 PE=1 SV=1	TRUE	-0.636267	0.58501	22311.3	53697.7	19545.9	5840.03	20291.1	83613.7	-31386.4	0.415499	-0.38143
222	137	sp|P07900|HS90A_HUMAN	N/A	N/A	Heat shock protein HSP 90-alpha OS=Homo sapiens OX=9606 GN=HSP90AA1 PE=1 SV=5	TRUE	-0.614805	0.58874	138051	236404	128262	159090	112647	259342	-98352.8	0.583963	-0.233614
223	25	sp|P63261|ACTG_HUMAN	N/A	N/A	Actin, cytoplasmic 2 OS=Homo sapiens OX=9606 GN=ACTG1 PE=1 SV=1	TRUE	0.570635	0.59389	2.3184e+06	1.28663e+06	831093	478663	3.02238e+06	1.7195e+06	1.03177e+06	1.80192	0.255735
224	299	sp|P13671|CO6_HUMAN	N/A	N/A	Complement component C6 OS=Homo sapiens OX=9606 GN=C6 PE=1 SV=3	TRUE	-0.607486	0.59467	34451.3	61296.8	24444.3	19898.6	28636.2	72412.3	-26845.5	0.562041	-0.250232
225	276	sp|P46782|RS5_HUMAN	N/A	N/A	40S ribosomal protein S5 OS=Homo sapiens OX=9606 GN=RPS5 PE=1 SV=4	TRUE	0.577242	0.59972	5846.99	3725.83	3224.22	3167.98	7105.01	1627.24	2121.15	1.56931	0.195709
226	225	sp|P26641|EF1G_HUMAN	N/A	N/A	Elongation factor 1-gamma OS=Homo sapiens OX=9606 GN=EEF1G PE=1 SV=3	TRUE	-0.609695	0.60068	34551.6	71767.3	34506.7	18108.7	21885	104011	-37215.7	0.481439	-0.317459
227	138	sp|Q04695|K1C17_HUMAN	N/A	N/A	Keratin, type I cytoskeletal 17 OS=Homo sapiens OX=9606 GN=KRT17 PE=1 SV=2	TRUE	-0.585356	0.60104	12372.6	17700.2	14621.7	11782.9	7705.73	14282.1	-5327.63	0.699007	-0.155518
228	95	sp|Q03167|TGBR3_HUMAN	N/A	N/A	Transforming growth factor beta receptor type 3 OS=Homo sapiens OX=9606 GN=TGFBR3 PE=1 SV=3	TRUE	0.569327	0.60707	215850	177288	226109	169130	133646	19165.3	38562.1	1.21751	0.085473
229	17	sp|P35527|K1C9_HUMAN	N/A	N/A	Keratin, type I cytoskeletal 9 OS=Homo sapiens OX=9606 GN=KRT9 PE=1 SV=3	TRUE	-0.535305	0.61585	421754	499294	429277	464774	210582	172301	-77540	0.844701	-0.0732972
230	129	sp|P08779|K1C16_HUMAN	N/A	N/A	Keratin, type I cytoskeletal 16 OS=Homo sapiens OX=9606 GN=KRT16 PE=1 SV=4	TRUE	-0.538093	0.61678	64931.7	80866.7	65667.1	60042.9	38085.3	39281.9	-15935	0.802947	-0.0953129
231	136	sp|P30740|ILEU_HUMAN	N/A	N/A	Leukocyte elastase inhibitor OS=Homo sapiens OX=9606 GN=SERPINB1 PE=1 SV=1	TRUE	-0.553101	0.6171	15850.5	26476.8	8908.49	11109.1	18171	29320.3	-10626.3	0.598657	-0.222822
232	14	sp|P00450|CERU_HUMAN	N/A	N/A	Ceruloplasmin OS=Homo sapiens OX=9606 GN=CP PE=1 SV=1	TRUE	0.529162	0.62975	3.06273e+06	1.81599e+06	1.00346e+06	1.27731e+06	4.57658e+06	971770	1.24674e+06	1.68654	0.226996
233	260	sp|P04278|SHBG_HUMAN	N/A	N/A	Sex hormone-binding globulin OS=Homo sapiens OX=9606 GN=SHBG PE=1 SV=2	TRUE	-0.522696	0.63248	12563.4	18785.1	11750.2	11196.9	12591	17497.1	-6221.69	0.668797	-0.174706
234	185	sp|P06312|KV401_HUMAN	N/A	N/A	Immunoglobulin kappa variable 4-1 OS=Homo sapiens OX=9606 GN=IGKV4-1 PE=1 SV=1	TRUE	-0.498485	0.64101	22056.1	30269.3	13037.5	28727.5	22283.8	21023.6	-8213.24	0.728661	-0.137474
235	118	sp|P62937|PPIA_HUMAN	N/A	N/A	Peptidyl-prolyl cis-trans isomerase A OS=Homo sapiens OX=9606 GN=PPIA PE=1 SV=2	TRUE	0.490022	0.64539	60094.7	45665.3	50983	54230.3	48553.4	28865.3	14429.4	1.31598	0.11925
236	229	sp|P22392|NDKB_HUMAN	N/A	N/A	Nucleoside diphosphate kinase B OS=Homo sapiens OX=9606 GN=NME2 PE=1 SV=1	TRUE	0.491314	0.64661	14720.6	9744.28	8541.31	5355.52	17862.1	8275.3	4976.36	1.5107	0.179177
237	245	sp|P60174|TPIS_HUMAN	N/A	N/A	Triosephosphate isomerase OS=Homo sapiens OX=9606 GN=TPI1 PE=1 SV=4	TRUE	0.479586	0.65199	13357.7	9495.05	8195.18	5400.01	13017.8	8216.3	3862.62	1.4068	0.148234
238	269	sp|P61981|1433G_HUMAN	N/A	N/A	14-3-3 protein gamma OS=Homo sapiens OX=9606 GN=YWHAG PE=1 SV=2	TRUE	-0.483128	0.66721	32234	44280.7	28313.1	28029.5	17440.1	40461.5	-12046.8	0.727946	-0.137901
239	206	sp|A0A075B6I0|LV861_HUMAN	N/A	N/A	Immunoglobulin lambda variable 8-61 OS=Homo sapiens OX=9606 GN=IGLV8-61 PE=3 SV=7	TRUE	-0.463984	0.67598	49215.9	75605.5	29868.4	30505.7	47097.8	89671.6	-26389.5	0.650957	-0.186448
240	186	sp|Q8NHW5|RLA0L_HUMAN	N/A	N/A	60S acidic ribosomal protein P0-like OS=Homo sapiens OX=9606 GN=RPLP0P6 PE=5 SV=1	TRUE	-0.451699	0.67865	15430.2	17683.3	13355.3	18243.9	9640	2224.55	-2253.16	0.872583	-0.0591933
241	72	sp|P10451|OSTP_HUMAN	N/A	N/A	Osteopontin OS=Homo sapiens OX=9606 GN=SPP1 PE=1 SV=1	TRUE	-0.439457	0.68103	209935	311875	71545	200884	300821	305870	-101939	0.67314	-0.171895
242	57	sp|P12273|PIP_HUMAN	N/A	N/A	Prolactin-inducible protein OS=Homo sapiens OX=9606 GN=PIP PE=1 SV=1	TRUE	0.423803	0.68946	1.10861e+07	7.67044e+06	5.75141e+06	5.48043e+06	1.29421e+07	8.32156e+06	3.41568e+06	1.4453	0.159959
243	132	sp|Q02818|NUCB1_HUMAN	N/A	N/A	Nucleobindin-1 OS=Homo sapiens OX=9606 GN=NUCB1 PE=1 SV=4	TRUE	0.414781	0.69666	151844	124880	139444	112571	111079	58516	26964	1.21592	0.0849045
244	256	sp|Q99828|CIB1_HUMAN	N/A	N/A	Calcium and integrin-binding protein 1 OS=Homo sapiens OX=9606 GN=CIB1 PE=1 SV=4	TRUE	0.409253	0.6993	15074.4	11971.4	13161.6	13311.4	11854.8	8189.4	3103.04	1.25921	0.100096
245	97	sp|Q99102|MUC4_HUMAN	N/A	N/A	Mucin-4 OS=Homo sapiens OX=9606 GN=MUC4 PE=1 SV=4	TRUE	-0.414065	0.70101	73344.4	90394.4	85050.6	67670.9	47142.1	58479.9	-17050	0.811382	-0.0907748
246	170	sp|P27105|STOM_HUMAN	N/A	N/A	Stomatin OS=Homo sapiens OX=9606 GN=STOM PE=1 SV=3	TRUE	0.405052	0.70697	176678	144281	135622	157314	92068.5	113292	32397.8	1.22455	0.0879754
247	230	sp|Q16706|MA2A1_HUMAN	N/A	N/A	Alpha-mannosidase 2 OS=Homo sapiens OX=9606 GN=MAN2A1 PE=1 SV=2	TRUE	0.399958	0.70854	21824.9	19080.9	25038.4	20953.1	12333.4	5208.18	2744.01	1.14381	0.0583536
248	113	sp|O75888|TNF13_HUMAN	N/A	N/A	Tumor necrosis factor ligand superfamily member 13 OS=Homo sapiens OX=9606 GN=TNFSF13 PE=1 SV=1	TRUE	-0.38912	0.715	21108.4	27355.4	14207.8	22416	21115.3	20947.7	-6246.95	0.771637	-0.112587
249	60	sp|P04075|ALDOA_HUMAN	N/A	N/A	Fructose-bisphosphate aldolase A OS=Homo sapiens OX=9606 GN=ALDOA PE=1 SV=2	TRUE	0.38433	0.71666	243961	199190	174364	158809	173613	134552	44771	1.22476	0.0880527
250	238	sp|Q8NBJ4|GOLM1_HUMAN	N/A	N/A	Golgi membrane protein 1 OS=Homo sapiens OX=9606 GN=GOLM1 PE=1 SV=1	TRUE	-0.389337	0.71874	146277	206897	85373.2	150015	170579	225618	-60619.3	0.707007	-0.150576
251	142	sp|O43707|ACTN4_HUMAN	N/A	N/A	Alpha-actinin-4 OS=Homo sapiens OX=9606 GN=ACTN4 PE=1 SV=2	TRUE	0.377822	0.73026	52590.3	43753.1	39988.3	45042.5	46549.3	4018.55	8837.26	1.20198	0.0798974
252	177	sp|Q12805|FBLN3_HUMAN	N/A	N/A	EGF-containing fibulin-like extracellular matrix protein 1 OS=Homo sapiens OX=9606 GN=EFEMP1 PE=1 SV=2	TRUE	-0.365635	0.73083	122020	160789	69858	218787	143282	135392	-38769	0.758882	-0.119826
253	61	sp|P47710|CASA1_HUMAN	N/A	N/A	Alpha-S1-casein OS=Homo sapiens OX=9606 GN=CSN1S1 PE=1 SV=1	TRUE	0.354528	0.73971	1.75836e+07	1.43048e+07	1.26364e+07	1.90554e+07	1.16956e+07	1.241e+07	3.27881e+06	1.22921	0.0896264
254	143	sp|P01042|KNG1_HUMAN	N/A	N/A	Kininogen-1 OS=Homo sapiens OX=9606 GN=KNG1 PE=1 SV=2	TRUE	0.37018	0.7459	170903	147766	168289	202079	14793.9	107494	23136.6	1.15658	0.0631739
255	227	sp|P08727|K1C19_HUMAN	N/A	N/A	Keratin, type I cytoskeletal 19 OS=Homo sapiens OX=9606 GN=KRT19 PE=1 SV=4	TRUE	0.34774	0.74764	30947.9	24139.8	17572.1	24040.3	37407.3	10020.9	6808.07	1.28203	0.107897
256	191	sp|Q92820|GGH_HUMAN	N/A	N/A	Gamma-glutamyl hydrolase OS=Homo sapiens OX=9606 GN=GGH PE=1 SV=2	TRUE	-0.330376	0.75512	13668.4	17180.3	7718.7	20638.4	14925.4	13111.2	-3511.84	0.795589	-0.0993114
257	236	sp|Q06830|PRDX1_HUMAN	N/A	N/A	Peroxiredoxin-1 OS=Homo sapiens OX=9606 GN=PRDX1 PE=1 SV=1	TRUE	0.328467	0.75786	33155.3	25837.2	20833.6	9169.56	28395.2	29739.6	7318.16	1.28324	0.108308
258	58	sp|Q9HC84|MUC5B_HUMAN	N/A	N/A	Mucin-5B OS=Homo sapiens OX=9606 GN=MUC5B PE=1 SV=3	TRUE	0.326753	0.7585	864210	702531	608600	847220	864552	417028	161680	1.23014	0.0899541
259	201	sp|P54802|ANAG_HUMAN	N/A	N/A	Alpha-N-acetylglucosaminidase OS=Homo sapiens OX=9606 GN=NAGLU PE=1 SV=2	TRUE	-0.319871	0.77065	34915.9	41052.8	37416.5	57239.5	16500	30001.1	-6136.9	0.850512	-0.0703195
260	292	RRRRRsp|O75170|PP6R2_HUMAN	N/A	N/A	REVERSED Serine/threonine-protein phosphatase 6 regulatory subunit 2 OS=Homo sapiens OX=9606 GN=PPP6R2 PE=1 SV=2	TRUE	-0.295377	0.77962	8092.03	9572.05	7425.11	12158.3	7940.13	5294.84	-1480.03	0.84538	-0.0729478
261	163	sp|P37837|TALDO_HUMAN	N/A	N/A	Transaldolase OS=Homo sapiens OX=9606 GN=TALDO1 PE=1 SV=2	TRUE	0.289698	0.79051	115036	87827.2	28719.4	89306.9	186745	17535	27208.4	1.30979	0.117203
262	90	sp|P00751|CFAB_HUMAN	N/A	N/A	Complement factor B OS=Homo sapiens OX=9606 GN=CFB PE=1 SV=2	TRUE	0.275836	0.7941	185941	163014	145729	148272	138406	79741.9	22927	1.14064	0.0571502
263	4	sp|P0C0L5|CO4B_HUMAN	N/A	N/A	Complement C4-B OS=Homo sapiens OX=9606 GN=C4B PE=1 SV=2	TRUE	0.273972	0.79512	188376	166160	175869	205492	129385	84682.8	22216.2	1.1337	0.0544996
264	193	sp|P02792|FRIL_HUMAN	N/A	N/A	Ferritin light chain OS=Homo sapiens OX=9606 GN=FTL PE=1 SV=2	TRUE	-0.274676	0.7986	20562.4	22550.2	17272	23971.1	13775.6	3846	-1987.79	0.91185	-0.0400765
265	221	sp|P0DP09|KV113_HUMAN	N/A	N/A	Immunoglobulin kappa variable 1-13 OS=Homo sapiens OX=9606 GN=IGKV1-13 PE=3 SV=1	TRUE	0.263245	0.80403	31457.3	27489.3	26693.9	27702.1	26391.2	12619.9	3968.04	1.14435	0.0585583
266	242	sp|A0A0C4DH68|KV224_HUMAN	N/A	N/A	Immunoglobulin kappa variable 2-24 OS=Homo sapiens OX=9606 GN=IGKV2-24 PE=3 SV=1	TRUE	0.253104	0.81054	37957.2	32966.1	27642.6	34995.9	32599	19223.2	4991.03	1.1514	0.0612258
267	249	sp|Q06481|APLP2_HUMAN	N/A	N/A	Amyloid-like protein 2 OS=Homo sapiens OX=9606 GN=APLP2 PE=1 SV=2	TRUE	-0.263847	0.81304	20627.6	25710.4	21306.3	8457.52	11288.9	31902.6	-5082.85	0.802304	-0.095661
268	12	sp|P13645|K1C10_HUMAN	N/A	N/A	Keratin, type I cytoskeletal 10 OS=Homo sapiens OX=9606 GN=KRT10 PE=1 SV=6	TRUE	0.244354	0.81675	419268	389576	354140	347861	195461	125060	29691.3	1.07621	0.0318988
269	144	sp|Q14118|DAG1_HUMAN	N/A	N/A	Dystroglycan OS=Homo sapiens OX=9606 GN=DAG1 PE=1 SV=2	TRUE	0.250455	0.82034	103823	87254.4	96814.5	26933.3	49458.5	106278	16568.9	1.18989	0.0755076
270	192	sp|P63104|1433Z_HUMAN	N/A	N/A	14-3-3 protein zeta/delta OS=Homo sapiens OX=9606 GN=YWHAZ PE=1 SV=1	TRUE	-0.238785	0.82088	15823.1	19552.7	4833.98	17229.7	23015.7	18292.1	-3729.66	0.809251	-0.0919167
271	63	sp|P01859|IGHG2_HUMAN	N/A	N/A	Immunoglobulin heavy constant gamma 2 OS=Homo sapiens OX=9606 GN=IGHG2 PE=1 SV=2	TRUE	-0.228472	0.83091	1.16751e+06	1.43726e+06	553661	477744	1.36005e+06	1.67178e+06	-269757	0.812313	-0.0902769
272	296	sp|P06744|G6PI_HUMAN	N/A	N/A	Glucose-6-phosphate isomerase OS=Homo sapiens OX=9606 GN=GPI PE=1 SV=4	TRUE	-0.211952	0.84063	5105.92	5491.3	4858.59	4996.71	2952.32	1838.71	-385.38	0.92982	-0.0316011
273	73	sp|P02649|APOE_HUMAN	N/A	N/A	Apolipoprotein E OS=Homo sapiens OX=9606 GN=APOE PE=1 SV=1	TRUE	-0.211613	0.8412	111930	121263	97154.5	102579	61502.4	54759	-9332.94	0.923036	-0.0347815
274	251	sp|Q14CN4|K2C72_HUMAN	N/A	N/A	Keratin, type II cytoskeletal 72 OS=Homo sapiens OX=9606 GN=KRT72 PE=1 SV=2	TRUE	0.201791	0.84813	7663.79	6447.57	5242.12	3970.95	8887.15	7052.77	1216.21	1.18863	0.075047
275	184	sp|P0DP08|HVD82_HUMAN	N/A	N/A	Immunoglobulin heavy variable 4-38-2 OS=Homo sapiens OX=9606 GN=IGHV4-38-2 PE=3 SV=1	TRUE	-0.196138	0.85223	17465	19323.3	15531.5	24573.7	14808.1	10238.4	-1858.26	0.903833	-0.0439117
276	66	sp|P10586|PTPRF_HUMAN	N/A	N/A	Receptor-type tyrosine-protein phosphatase F OS=Homo sapiens OX=9606 GN=PTPRF PE=1 SV=2	TRUE	0.195026	0.8544	315984	303484	297155	279585	80041.7	86720.4	12500.7	1.04119	0.0175302
277	165	sp|P01877|IGHA2_HUMAN	N/A	N/A	Immunoglobulin heavy constant alpha 2 OS=Homo sapiens OX=9606 GN=IGHA2 PE=1 SV=4	TRUE	-0.204668	0.85523	8649.67	9603.58	9064.74	5395.9	2028	7879.28	-953.908	0.900672	-0.0454335
278	226	sp|P08758|ANXA5_HUMAN	N/A	N/A	Annexin A5 OS=Homo sapiens OX=9606 GN=ANXA5 PE=1 SV=2	TRUE	0.177197	0.86633	31935.1	28243.9	23981.9	21993.2	31488.3	23625.2	3691.18	1.13069	0.0533434
279	215	sp|P09211|GSTP1_HUMAN	N/A	N/A	Glutathione S-transferase P OS=Homo sapiens OX=9606 GN=GSTP1 PE=1 SV=2	TRUE	-0.172797	0.86987	103654	116763	49007.5	80464.9	127158	71673	-13108.3	0.887736	-0.0517164
280	154	sp|Q9Y5Y6|ST14_HUMAN	N/A	N/A	Suppressor of tumorigenicity 14 protein OS=Homo sapiens OX=9606 GN=ST14 PE=1 SV=2	TRUE	-0.172629	0.87645	86208.9	92961.3	77829	65573.9	23407.5	64645.3	-6752.38	0.927364	-0.03275
281	178	sp|P45877|PPIC_HUMAN	N/A	N/A	Peptidyl-prolyl cis-trans isomerase C OS=Homo sapiens OX=9606 GN=PPIC PE=1 SV=1	TRUE	-0.169058	0.87675	237746	267354	199561	187330	151918	273327	-29608	0.889256	-0.0509734
282	214	sp|Q86Y38|XYLT1_HUMAN	N/A	N/A	Xylosyltransferase 1 OS=Homo sapiens OX=9606 GN=XYLT1 PE=1 SV=1	TRUE	-0.138577	0.89575	45042.4	47091.7	50523.6	48182.2	25792.1	12535.5	-2049.29	0.956483	-0.0193228
283	59	sp|Q13410|BT1A1_HUMAN	N/A	N/A	Butyrophilin subfamily 1 member A1 OS=Homo sapiens OX=9606 GN=BTN1A1 PE=1 SV=3	TRUE	-0.130147	0.90312	1.87599e+06	1.99522e+06	1.68291e+06	2.68283e+06	1.03277e+06	1.31068e+06	-119230	0.940242	-0.0267604
284	218	sp|Q02809|PLOD1_HUMAN	N/A	N/A	Procollagen-lysine,2-oxoglutarate 5-dioxygenase 1 OS=Homo sapiens OX=9606 GN=PLOD1 PE=1 SV=2	TRUE	0.126872	0.90931	69710.5	63253.5	77642.6	17698.7	26512.3	85107.6	6456.97	1.10208	0.0422135
285	127	sp|P23528|COF1_HUMAN	N/A	N/A	Cofilin-1 OS=Homo sapiens OX=9606 GN=CFL1 PE=1 SV=3	TRUE	-0.116357	0.91303	173462	193140	106913	64544.1	199842	236312	-19677.4	0.898118	-0.0466664
286	174	sp|P32119|PRDX2_HUMAN	N/A	N/A	Peroxiredoxin-2 OS=Homo sapiens OX=9606 GN=PRDX2 PE=1 SV=5	TRUE	0.101656	0.9242	68349	63463.5	45949.1	36389.4	54476.4	68579	4885.44	1.07698	0.0322078
287	233	sp|P13497|BMP1_HUMAN	N/A	N/A	Bone morphogenetic protein 1 OS=Homo sapiens OX=9606 GN=BMP1 PE=1 SV=2	TRUE	-0.0964761	0.92921	40802.9	42248.1	37450.5	45190.8	13434.6	23190.8	-1445.19	0.965793	-0.015116
288	235	sp|P19652|A1AG2_HUMAN	N/A	N/A	Alpha-1-acid glycoprotein 2 OS=Homo sapiens OX=9606 GN=ORM2 PE=1 SV=2	TRUE	0.094199	0.92941	109428	100014	20192.1	70679.7	182643	70312.5	9414.03	1.09413	0.0390678
289	219	sp|P06702|S10A9_HUMAN	N/A	N/A	Protein S100-A9 OS=Homo sapiens OX=9606 GN=S100A9 PE=1 SV=1	TRUE	-0.0752611	0.94309	87203.3	93462.4	23257.9	75291.2	141116	76247.6	-6259.04	0.933031	-0.0301037
290	151	sp|P01701|LV151_HUMAN	N/A	N/A	Immunoglobulin lambda variable 1-51 OS=Homo sapiens OX=9606 GN=IGLV1-51 PE=1 SV=2	TRUE	-0.0726124	0.94546	16064.2	16803.9	8549.61	16399	18420.6	7535.56	-739.642	0.955984	-0.0195495
291	104	sp|P07195|LDHB_HUMAN	N/A	N/A	L-lactate dehydrogenase B chain OS=Homo sapiens OX=9606 GN=LDHB PE=1 SV=2	TRUE	0.0622696	0.95276	25073.3	24721.2	23925.1	26407	8875.16	6066.66	352.031	1.01424	0.00614075
292	102	sp|P06396|GELS_HUMAN	N/A	N/A	Gelsolin OS=Homo sapiens OX=9606 GN=GSN PE=1 SV=1	TRUE	-0.0603481	0.95549	257616	263853	187864	260701	203861	29632.7	-6237.35	0.976361	-0.0103898
293	106	sp|P02766|TTHY_HUMAN	N/A	N/A	Transthyretin OS=Homo sapiens OX=9606 GN=TTR PE=1 SV=1	TRUE	0.0555807	0.9581	79701.8	77807.4	50765.8	64519	60141.9	27790.6	1894.4	1.02435	0.0104472
294	159	sp|P0C0L4|CO4A_HUMAN	N/A	N/A	Complement C4-A OS=Homo sapiens OX=9606 GN=C4A PE=1 SV=2	TRUE	-0.0529502	0.9604	124991	129926	43895.2	135508	173475	59036.3	-4934.65	0.962019	-0.0168162
295	197	sp|P23284|PPIB_HUMAN	N/A	N/A	Peptidyl-prolyl cis-trans isomerase B OS=Homo sapiens OX=9606 GN=PPIB PE=1 SV=2	TRUE	0.0394229	0.97012	146318	144804	160617	148761	63385.4	37578.5	1514.14	1.01046	0.00451759
296	267	sp|P31431|SDC4_HUMAN	N/A	N/A	Syndecan-4 OS=Homo sapiens OX=9606 GN=SDC4 PE=1 SV=2	TRUE	-0.0321527	0.97672	33456	34350.3	30604.3	12217.6	18842.2	45330.9	-894.354	0.973964	-0.0114572
297	241	sp|P04114|APOB_HUMAN	N/A	N/A	Apolipoprotein B-100 OS=Homo sapiens OX=9606 GN=APOB PE=1 SV=2	TRUE	-0.0238059	0.98274	8725.92	8886.83	9235.6	2995.09	4731.71	10966.5	-160.906	0.981894	-0.00793545
298	297	sp|A0A0C4DH36|HV338_HUMAN	N/A	N/A	Probable non-functional immunoglobulin heavy variable 3-38 OS=Homo sapiens OX=9606 GN=IGHV3-38 PE=1 SV=1	TRUE	0.0225567	0.98297	57062.9	55741.9	24330.6	15118.8	77292.2	76212.9	1320.99	1.0237	0.010172
299	75	sp|P50395|GDIB_HUMAN	N/A	N/A	Rab GDP dissociation inhibitor beta OS=Homo sapiens OX=9606 GN=GDI2 PE=1 SV=2	TRUE	0.0147623	0.98886	137257	136575	122836	142808	80894.7	38628.2	681.845	1.00499	0.0021628
300	232	sp|P14923|PLAK_HUMAN	N/A	N/A	Junction plakoglobin OS=Homo sapiens OX=9606 GN=JUP PE=1 SV=3	TRUE	-0.0145704	0.98915	13210	13343.2	6003.43	12925.1	17392.3	4881.42	-133.195	0.990018	-0.004357
301	272	sp|Q70CQ4|UBP31_HUMAN	N/A	N/A	Ubiquitin carboxyl-terminal hydrolase 31 OS=Homo sapiens OX=9606 GN=USP31 PE=2 SV=2	TRUE	-0.00585322	0.99565	18873.1	18920.8	18575.1	19140.7	8642.44	11959	-47.6761	0.99748	-0.00109571

## Sheet: T test CNT  to CO
Row	Index	Peak Name	m/z	Ret. Time	Group	Use	t-value	p-value	Mean 1	Mean 2	Median 1	Median 2	Sigma 1	Sigma 2	Delta	Fold Change	Log (Fold Change)
1	22	sp|P0DOX2|IGA2_HUMAN	N/A	N/A	Immunoglobulin alpha-2 heavy chain OS=Homo sapiens OX=9606 GN=IGHA2 PE=1 SV=2	TRUE	-10.8587	0.00011	7.25542e+06	4.24771e+07	5.04523e+06	4.2962e+07	6.7765e+06	2.00274e+06	-3.52217e+07	0.170808	-0.767493
2	139	sp|Q9NZH0|GPC5B_HUMAN	N/A	N/A	G-protein coupled receptor family C group 5 member B OS=Homo sapiens OX=9606 GN=GPRC5B PE=2 SV=2	TRUE	-6.58526	0.00059	132829	358147	121939	349765	63100.5	33512.8	-225318	0.370877	-0.43077
3	74	sp|P00738|HPT_HUMAN	N/A	N/A	Haptoglobin OS=Homo sapiens OX=9606 GN=HP PE=1 SV=1	TRUE	-8.82182	0.00094	89409.6	291006	91824	305383	29344.2	32403.6	-201596	0.307243	-0.512518
4	211	sp|Q08257|QOR_HUMAN	N/A	N/A	Quinone oxidoreductase OS=Homo sapiens OX=9606 GN=CRYZ PE=1 SV=1	TRUE	-6.13545	0.00096	10117.2	29168.6	10230.7	28039.6	5298.79	3475.5	-19051.3	0.346854	-0.459854
5	91	sp|P07498|CASK_HUMAN	N/A	N/A	Kappa-casein OS=Homo sapiens OX=9606 GN=CSN3 PE=1 SV=3	TRUE	9.44847	0.00122	7.50638e+08	7.75877e+07	7.5092e+08	3.43479e+07	8.34724e+07	1.05082e+08	6.7305e+08	9.6747	0.985638
6	36	sp|P0DOX7|IGK_HUMAN	N/A	N/A	Immunoglobulin kappa light chain OS=Homo sapiens OX=9606 GN=IGK PE=1 SV=1	TRUE	-5.68389	0.00145	14178.4	30332.1	15788.8	30565.2	4819.71	3208.31	-16153.6	0.46744	-0.330274
7	102	sp|P06396|GELS_HUMAN	N/A	N/A	Gelsolin OS=Homo sapiens OX=9606 GN=GSN PE=1 SV=1	TRUE	-4.53027	0.00399	133483	263853	105103	260701	51742.2	29632.7	-130370	0.505899	-0.295937
8	107	sp|P01023|A2MG_HUMAN	N/A	N/A	Alpha-2-macroglobulin OS=Homo sapiens OX=9606 GN=A2M PE=1 SV=3	TRUE	-7.97951	0.00426	30955.4	121449	29816	117165	11071	17671.9	-90493.3	0.254884	-0.593657
9	295	sp|P63000|RAC1_HUMAN	N/A	N/A	Ras-related C3 botulinum toxin substrate 1 OS=Homo sapiens OX=9606 GN=RAC1 PE=1 SV=1	TRUE	-3.83345	0.00877	61156.4	166726	46501.3	155833	48583.9	29307.8	-105569	0.366808	-0.435561
10	21	sp|P02774|VTDB_HUMAN	N/A	N/A	Vitamin D-binding protein OS=Homo sapiens OX=9606 GN=GC PE=1 SV=2	TRUE	-7.16403	0.00896	521107	1.99831e+06	565691	1.94985e+06	163699	333875	-1.4772e+06	0.260774	-0.583735
11	149	sp|P01619|KV320_HUMAN	N/A	N/A	Immunoglobulin kappa variable 3-20 OS=Homo sapiens OX=9606 GN=IGKV3-20 PE=1 SV=2	TRUE	-3.95145	0.00928	54149.7	152416	33230.7	149516	50449.3	18117.3	-98266.3	0.355276	-0.449435
12	85	sp|P05156|CFAI_HUMAN	N/A	N/A	Complement factor I OS=Homo sapiens OX=9606 GN=CFI PE=1 SV=2	TRUE	-4.84637	0.01022	66914.4	173514	68973.3	167009	26654.9	32018	-106600	0.385642	-0.413815
13	87	sp|O00560|SDCB1_HUMAN	N/A	N/A	Syntenin-1 OS=Homo sapiens OX=9606 GN=SDCBP PE=1 SV=1	TRUE	-4.41092	0.0107	164761	606872	128253	632072	132824	139834	-442111	0.271492	-0.566243
14	193	sp|P02792|FRIL_HUMAN	N/A	N/A	Ferritin light chain OS=Homo sapiens OX=9606 GN=FTL PE=1 SV=2	TRUE	-3.76569	0.01217	10937.5	22550.2	8725.88	23971.1	4785.03	3846	-11612.7	0.48503	-0.314231
15	163	sp|P37837|TALDO_HUMAN	N/A	N/A	Transaldolase OS=Homo sapiens OX=9606 GN=TALDO1 PE=1 SV=2	TRUE	-3.45834	0.01583	37606	87827.2	31436.9	89306.9	23279.8	17535	-50221.3	0.428181	-0.368373
16	257	sp|P58499|FAM3B_HUMAN	N/A	N/A	Protein FAM3B OS=Homo sapiens OX=9606 GN=FAM3B PE=1 SV=2	TRUE	-3.79405	0.02212	15306.4	51901	12211.1	51658.7	11717.3	14025.6	-36594.6	0.294915	-0.530304
17	260	sp|P04278|SHBG_HUMAN	N/A	N/A	Sex hormone-binding globulin OS=Homo sapiens OX=9606 GN=SHBG PE=1 SV=2	TRUE	3.04082	0.02304	76028.4	18785.1	60108.6	11196.9	35519.7	17497.1	57243.3	4.04726	0.607161
18	52	sp|P04406|G3P_HUMAN	N/A	N/A	Glyceraldehyde-3-phosphate dehydrogenase OS=Homo sapiens OX=9606 GN=GAPDH PE=1 SV=3	TRUE	3.3893	0.02538	1.79209e+06	520301	1.68464e+06	569560	827748	106329	1.27179e+06	3.44433	0.537104
19	82	sp|O00584|RNT2_HUMAN	N/A	N/A	Ribonuclease T2 OS=Homo sapiens OX=9606 GN=RNASET2 PE=1 SV=2	TRUE	-2.94775	0.02585	967356	1.60328e+06	960919	1.71532e+06	383454	226716	-635927	0.60336	-0.219424
20	54	sp|P36955|PEDF_HUMAN	N/A	N/A	Pigment epithelium-derived factor OS=Homo sapiens OX=9606 GN=SERPINF1 PE=1 SV=4	TRUE	-4.64229	0.02787	286781	745231	283970	691603	72765.9	161495	-458449	0.384822	-0.41474
21	202	sp|A0A0B4J1V0|HV315_HUMAN	N/A	N/A	Immunoglobulin heavy variable 3-15 OS=Homo sapiens OX=9606 GN=IGHV3-15 PE=3 SV=1	TRUE	-2.89312	0.02823	25643.8	49156.7	16686.3	49366.9	15572.4	7256.3	-23513	0.521673	-0.282602
22	28	sp|P08571|CD14_HUMAN	N/A	N/A	Monocyte differentiation antigen CD14 OS=Homo sapiens OX=9606 GN=CD14 PE=1 SV=2	TRUE	2.88994	0.0294	2.29405e+07	4.806e+06	2.32536e+07	2.28684e+06	1.23598e+07	5.14487e+06	1.81345e+07	4.7733	0.678819
23	68	sp|P07602|SAP_HUMAN	N/A	N/A	Prosaposin OS=Homo sapiens OX=9606 GN=PSAP PE=1 SV=2	TRUE	3.11666	0.03164	2.8936e+06	400990	2.55758e+06	386109	1.74761e+06	293947	2.49261e+06	7.21614	0.858305
24	95	sp|Q03167|TGBR3_HUMAN	N/A	N/A	Transforming growth factor beta receptor type 3 OS=Homo sapiens OX=9606 GN=TGFBR3 PE=1 SV=3	TRUE	-2.89119	0.03169	98805	177288	90948.1	169130	55427.7	19165.3	-78482.9	0.557314	-0.2539
25	23	sp|P01011|AACT_HUMAN	N/A	N/A	Alpha-1-antichymotrypsin OS=Homo sapiens OX=9606 GN=SERPINA3 PE=1 SV=2	TRUE	2.93882	0.03748	1.76166e+07	1.46814e+06	1.23481e+07	249529	1.19623e+07	2.17317e+06	1.61484e+07	11.9992	1.07915
26	122	sp|P16671|CD36_HUMAN	N/A	N/A	Platelet glycoprotein 4 OS=Homo sapiens OX=9606 GN=CD36 PE=1 SV=2	TRUE	-3.87201	0.03798	45017.2	125510	36795.9	120960	17164.9	33461.7	-80492.8	0.358674	-0.4453
27	65	sp|P12814|ACTN1_HUMAN	N/A	N/A	Alpha-actinin-1 OS=Homo sapiens OX=9606 GN=ACTN1 PE=1 SV=2	TRUE	-4.3926	0.04635	39448.7	197014	38360.5	184687	8118.71	61810.6	-157565	0.200233	-0.698464
28	39	sp|P06858|LIPL_HUMAN	N/A	N/A	Lipoprotein lipase OS=Homo sapiens OX=9606 GN=LPL PE=1 SV=1	TRUE	2.75845	0.04677	2.78582e+06	518717	2.12346e+06	580683	1.80107e+06	283087	2.26711e+06	5.3706	0.730023
29	134	sp|P55058|PLTP_HUMAN	N/A	N/A	Phospholipid transfer protein OS=Homo sapiens OX=9606 GN=PLTP PE=1 SV=1	TRUE	-3.5919	0.04682	6470.17	18990.8	5390.74	15866.9	2762.56	5645.63	-12520.6	0.3407	-0.467628
30	93	sp|P98160|PGBM_HUMAN	N/A	N/A	Basement membrane-specific heparan sulfate proteoglycan core protein OS=Homo sapiens OX=9606 GN=HSPG2 PE=1 SV=4	TRUE	-2.60315	0.04898	47664.9	96290.5	44380.7	86906.3	27824	24130.2	-48625.6	0.495012	-0.305385
31	190	sp|Q9UBR2|CATZ_HUMAN	N/A	N/A	Cathepsin Z OS=Homo sapiens OX=9606 GN=CTSZ PE=1 SV=1	TRUE	-2.63913	0.04911	159139	293091	140752	310886	73276.7	67133.7	-133952	0.542967	-0.265227
32	106	sp|P02766|TTHY_HUMAN	N/A	N/A	Transthyretin OS=Homo sapiens OX=9606 GN=TTR PE=1 SV=1	TRUE	-3.16705	0.05156	21388.3	77807.4	12084.5	64519	17308.1	27790.6	-56419	0.274888	-0.560844
33	240	sp|Q9NQ84|GPC5C_HUMAN	N/A	N/A	G-protein coupled receptor family C group 5 member C OS=Homo sapiens OX=9606 GN=GPRC5C PE=1 SV=2	TRUE	-2.63931	0.05384	26761.9	59223.8	29766.4	55796.6	16666.1	16946	-32461.8	0.451878	-0.344979
34	140	sp|P13987|CD59_HUMAN	N/A	N/A	CD59 glycoprotein OS=Homo sapiens OX=9606 GN=CD59 PE=1 SV=1	TRUE	-2.9961	0.06581	32604.1	75355.8	32855.7	65628.5	12237.4	22824.7	-42751.7	0.432668	-0.363845
35	119	sp|P07339|CATD_HUMAN	N/A	N/A	Cathepsin D OS=Homo sapiens OX=9606 GN=CTSD PE=1 SV=1	TRUE	-2.21602	0.06931	34956.1	63606.2	24277.7	58678.7	22505.1	14055.7	-28650.1	0.549571	-0.259976
36	162	sp|P04083|ANXA1_HUMAN	N/A	N/A	Annexin A1 OS=Homo sapiens OX=9606 GN=ANXA1 PE=1 SV=2	TRUE	2.41692	0.07286	31945.7	4220.83	21799.9	3918.92	25636	661.043	27724.9	7.56858	0.879015
37	168	sp|Q9BQE3|TBA1C_HUMAN	N/A	N/A	Tubulin alpha-1C chain OS=Homo sapiens OX=9606 GN=TUBA1C PE=1 SV=1	TRUE	-2.37636	0.07452	394038	605909	381488	641532	117495	124757	-211871	0.650326	-0.186869
38	281	sp|O60506|HNRPQ_HUMAN	N/A	N/A	Heterogeneous nuclear ribonucleoprotein Q OS=Homo sapiens OX=9606 GN=SYNCRIP PE=1 SV=2	TRUE	-2.23045	0.07669	5531.96	7989.76	4701.03	7767.61	2316.72	649.971	-2457.8	0.692381	-0.159655
39	84	sp|Q14697|GANAB_HUMAN	N/A	N/A	Neutral alpha-glucosidase AB OS=Homo sapiens OX=9606 GN=GANAB PE=1 SV=3	TRUE	2.32753	0.07885	233988	129881	209045	130410	99384.7	8687.97	104107	1.80155	0.255647
40	142	sp|O43707|ACTN4_HUMAN	N/A	N/A	Alpha-actinin-4 OS=Homo sapiens OX=9606 GN=ACTN4 PE=1 SV=2	TRUE	-2.19383	0.08351	25991.1	43753.1	26556.1	45042.5	17344.7	4018.55	-17762	0.59404	-0.226184
41	43	sp|P01876|IGHA1_HUMAN	N/A	N/A	Immunoglobulin heavy constant alpha 1 OS=Homo sapiens OX=9606 GN=IGHA1 PE=1 SV=2	TRUE	-2.63548	0.08376	4.99677e+07	3.48409e+08	6.67988e+06	3.37246e+08	1.02197e+08	1.79453e+08	-2.98442e+08	0.143417	-0.8434
42	96	sp|P02647|APOA1_HUMAN	N/A	N/A	Apolipoprotein A-I OS=Homo sapiens OX=9606 GN=APOA1 PE=1 SV=1	TRUE	-3.0856	0.08454	8556.7	39142.6	8072.1	48650.8	3765.32	16919.4	-30585.9	0.218603	-0.660343
43	86	sp|P02763|A1AG1_HUMAN	N/A	N/A	Alpha-1-acid glycoprotein 1 OS=Homo sapiens OX=9606 GN=ORM1 PE=1 SV=1	TRUE	-2.87065	0.08525	37202.6	81128.2	40856.3	70181.2	9682.56	25419.9	-43925.7	0.458565	-0.338599
44	49	sp|P05814|CASB_HUMAN	N/A	N/A	Beta-casein OS=Homo sapiens OX=9606 GN=CSN2 PE=1 SV=4	TRUE	2.19949	0.09258	5.1228e+07	871032	2.4326e+07	172582	5.11701e+07	1.22177e+06	5.0357e+07	58.813	1.76947
45	115	sp|O15232|MATN3_HUMAN	N/A	N/A	Matrilin-3 OS=Homo sapiens OX=9606 GN=MATN3 PE=1 SV=2	TRUE	2.10549	0.09892	879112	187332	950162	168248	723233	100073	691780	4.69281	0.671433
46	120	sp|P80188|NGAL_HUMAN	N/A	N/A	Neutrophil gelatinase-associated lipocalin OS=Homo sapiens OX=9606 GN=LCN2 PE=1 SV=2	TRUE	1.97788	0.09907	172616	118590	155074	117323	44647	32284.7	54025.7	1.45557	0.163032
47	232	sp|P14923|PLAK_HUMAN	N/A	N/A	Junction plakoglobin OS=Homo sapiens OX=9606 GN=JUP PE=1 SV=3	TRUE	-2.28394	0.10021	6005.97	13343.2	6423.98	12925.1	3447.98	4881.42	-7337.25	0.450114	-0.346678
48	246	sp|P81605|DCD_HUMAN	N/A	N/A	Dermcidin OS=Homo sapiens OX=9606 GN=DCD PE=1 SV=2	TRUE	2.08842	0.10102	70949.2	36422.9	83938.6	35249.3	36405.9	4971.16	34526.3	1.94793	0.289573
49	14	sp|P00450|CERU_HUMAN	N/A	N/A	Ceruloplasmin OS=Homo sapiens OX=9606 GN=CP PE=1 SV=1	TRUE	-2.82493	0.1047	227379	1.81599e+06	221876	1.27731e+06	85483.4	971770	-1.58861e+06	0.12521	-0.902362
50	25	sp|P63261|ACTG_HUMAN	N/A	N/A	Actin, cytoplasmic 2 OS=Homo sapiens OX=9606 GN=ACTG1 PE=1 SV=1	TRUE	1.96632	0.1124	3.80208e+06	1.28663e+06	3.54114e+06	478663	1.8041e+06	1.7195e+06	2.51545e+06	2.95507	0.470567
51	9	sp|P47989|XDH_HUMAN	N/A	N/A	Xanthine dehydrogenase/oxidase OS=Homo sapiens OX=9606 GN=XDH PE=1 SV=4	TRUE	1.99403	0.11423	4.07817e+06	1.20151e+06	4.85867e+06	1.00024e+06	3.1941e+06	349728	2.87667e+06	3.39422	0.53074
52	78	sp|P05413|FABPH_HUMAN	N/A	N/A	Fatty acid-binding protein, heart OS=Homo sapiens OX=9606 GN=FABP3 PE=1 SV=4	TRUE	1.99614	0.11662	3.04583e+06	174424	1.95529e+06	177465	3.21638e+06	24566.3	2.8714e+06	17.4622	1.2421
53	293	sp|A0A0C4DH24|KV621_HUMAN	N/A	N/A	Immunoglobulin kappa variable 6-21 OS=Homo sapiens OX=9606 GN=IGKV6-21 PE=3 SV=1	TRUE	-1.89097	0.11807	7811.91	13465.5	5758.78	15178.4	4468.12	3852.05	-5653.62	0.580141	-0.236466
54	213	sp|O00592|PODXL_HUMAN	N/A	N/A	Podocalyxin OS=Homo sapiens OX=9606 GN=PODXL PE=1 SV=2	TRUE	-2.38401	0.11914	49290.1	147983	41769.2	126832	27422.7	68484.9	-98693.3	0.333079	-0.477453
55	284	sp|Q5T749|KPRP_HUMAN	N/A	N/A	Keratinocyte proline-rich protein OS=Homo sapiens OX=9606 GN=KPRP PE=1 SV=1	TRUE	-2.20132	0.11963	8577.22	18972.2	10228.4	17990.2	4373.93	7444.27	-10395	0.452095	-0.34477
56	152	sp|Q8WVQ1|CANT1_HUMAN	N/A	N/A	Soluble calcium-activated nucleotidase 1 OS=Homo sapiens OX=9606 GN=CANT1 PE=1 SV=1	TRUE	-2.57714	0.12101	436516	2.99759e+06	402422	3.64528e+06	216482	1.71307e+06	-2.56108e+06	0.145622	-0.836773
57	8	sp|P07996|TSP1_HUMAN	N/A	N/A	Thrombospondin-1 OS=Homo sapiens OX=9606 GN=THBS1 PE=1 SV=2	TRUE	-2.32335	0.12423	1.14391e+06	2.66471e+06	1.19029e+06	3.26342e+06	440482	1.08119e+06	-1.5208e+06	0.429282	-0.367257
58	105	sp|P62258|1433E_HUMAN	N/A	N/A	14-3-3 protein epsilon OS=Homo sapiens OX=9606 GN=YWHAE PE=1 SV=1	TRUE	1.89888	0.12995	52626.3	6846.31	27073	5849.74	53822	2373.95	45780	7.68682	0.885746
59	187	sp|P04217|A1BG_HUMAN	N/A	N/A	Alpha-1B-glycoprotein OS=Homo sapiens OX=9606 GN=A1BG PE=1 SV=4	TRUE	-1.75176	0.13126	157032	245764	155838	253717	87990.5	55242.9	-88731.7	0.638955	-0.19453
60	164	sp|P53634|CATC_HUMAN	N/A	N/A	Dipeptidyl peptidase 1 OS=Homo sapiens OX=9606 GN=CTSC PE=1 SV=2	TRUE	1.81013	0.13192	180088	89312.4	176064	74214.5	74087.5	65202.1	90775.6	2.01638	0.304573
61	80	sp|P01034|CYTC_HUMAN	N/A	N/A	Cystatin-C OS=Homo sapiens OX=9606 GN=CST3 PE=1 SV=1	TRUE	-2.22086	0.13387	119679	448210	141149	572161	101639	243825	-328530	0.267017	-0.573462
62	27	sp|P25311|ZA2G_HUMAN	N/A	N/A	Zinc-alpha-2-glycoprotein OS=Homo sapiens OX=9606 GN=AZGP1 PE=1 SV=2	TRUE	-2.21752	0.13459	225875	590958	164462	605389	112152	271602	-365083	0.382218	-0.417688
63	20	sp|P01009|A1AT_HUMAN	N/A	N/A	Alpha-1-antitrypsin OS=Homo sapiens OX=9606 GN=SERPINA1 PE=1 SV=3	TRUE	-2.06394	0.1361	219204	377067	184604	312108	70409.2	120731	-157863	0.58134	-0.23557
64	59	sp|Q13410|BT1A1_HUMAN	N/A	N/A	Butyrophilin subfamily 1 member A1 OS=Homo sapiens OX=9606 GN=BTN1A1 PE=1 SV=3	TRUE	1.73205	0.13646	4.74195e+06	1.99522e+06	5.66051e+06	2.68283e+06	3.11626e+06	1.31068e+06	2.74673e+06	2.37666	0.375967
65	231	sp|P14625|ENPL_HUMAN	N/A	N/A	Endoplasmin OS=Homo sapiens OX=9606 GN=HSP90B1 PE=1 SV=1	TRUE	1.78232	0.14002	456952	153888	333347	114658	366301	78960.3	303064	2.96938	0.472666
66	53	sp|P01133|EGF_HUMAN	N/A	N/A	Pro-epidermal growth factor OS=Homo sapiens OX=9606 GN=EGF PE=1 SV=2	TRUE	-2.02255	0.14014	446891	665689	428924	611202	101456	170095	-218798	0.671321	-0.17307
67	116	sp|P14618|KPYM_HUMAN	N/A	N/A	Pyruvate kinase PKM OS=Homo sapiens OX=9606 GN=PKM PE=1 SV=4	TRUE	-1.82205	0.14054	44652.6	94042.3	40261.9	103751	35734.7	37922.8	-49389.8	0.474814	-0.323477
68	5	sp|P02768|ALBU_HUMAN	N/A	N/A	Albumin OS=Homo sapiens OX=9606 GN=ALB PE=1 SV=2	TRUE	-1.69763	0.14113	303827	549591	147322	578403	274669	132694	-245764	0.552824	-0.257413
69	125	sp|P02751|FINC_HUMAN	N/A	N/A	Fibronectin OS=Homo sapiens OX=9606 GN=FN1 PE=1 SV=5	TRUE	-2.239	0.14138	16438.1	59119.5	13660.5	66220.7	9862.65	32121.7	-42681.4	0.278048	-0.55588
70	17	sp|P35527|K1C9_HUMAN	N/A	N/A	Keratin, type I cytoskeletal 9 OS=Homo sapiens OX=9606 GN=KRT9 PE=1 SV=3	TRUE	-2.10769	0.14386	277348	499294	249580	464774	77222.3	172301	-221945	0.555482	-0.25533
71	50	sp|Q12841|FSTL1_HUMAN	N/A	N/A	Follistatin-related protein 1 OS=Homo sapiens OX=9606 GN=FSTL1 PE=1 SV=1	TRUE	-1.67862	0.14448	169583	254584	134826	275144	90135	53084.4	-85001.5	0.666116	-0.17645
72	242	sp|A0A0C4DH68|KV224_HUMAN	N/A	N/A	Immunoglobulin kappa variable 2-24 OS=Homo sapiens OX=9606 GN=IGKV2-24 PE=3 SV=1	TRUE	-2.27659	0.14455	7389.52	32966.1	6938.56	34995.9	3898.46	19223.2	-25576.6	0.224155	-0.649452
73	69	sp|O14786|NRP1_HUMAN	N/A	N/A	Neuropilin-1 OS=Homo sapiens OX=9606 GN=NRP1 PE=1 SV=3	TRUE	-2.20488	0.15116	219600	897327	175369	882512	115899	524767	-677727	0.244727	-0.611319
74	261	sp|O75493|CAH11_HUMAN	N/A	N/A	Carbonic anhydrase-related protein 11 OS=Homo sapiens OX=9606 GN=CA11 PE=1 SV=2	TRUE	-1.66731	0.1518	9312.76	14502.7	11010.9	14998.7	6307.3	2280.08	-5189.95	0.642139	-0.192371
75	228	sp|P06310|KV230_HUMAN	N/A	N/A	Immunoglobulin kappa variable 2-30 OS=Homo sapiens OX=9606 GN=IGKV2-30 PE=3 SV=2	TRUE	1.74415	0.15584	362553	49375.1	208829	56394.4	401174	12643.4	313178	7.34282	0.865863
76	147	sp|P08572|CO4A2_HUMAN	N/A	N/A	Collagen alpha-2(IV) chain OS=Homo sapiens OX=9606 GN=COL4A2 PE=1 SV=4	TRUE	1.6819	0.16306	127277	47899.1	71108	49014.7	103643	15396.7	79377.8	2.65719	0.424422
77	274	sp|Q86X29|LSR_HUMAN	N/A	N/A	Lipolysis-stimulated lipoprotein receptor OS=Homo sapiens OX=9606 GN=LSR PE=1 SV=4	TRUE	-1.60725	0.16327	20043.6	38413.1	12589.7	33856.6	18600.2	13575.6	-18369.5	0.52179	-0.282504
78	237	sp|P02675|FIBB_HUMAN	N/A	N/A	Fibrinogen beta chain OS=Homo sapiens OX=9606 GN=FGB PE=1 SV=2	TRUE	-1.59368	0.16342	37248.3	61818.5	24184.2	57981.6	26480.8	17097.8	-24570.1	0.602544	-0.220011
79	135	sp|Q92876|KLK6_HUMAN	N/A	N/A	Kallikrein-6 OS=Homo sapiens OX=9606 GN=KLK6 PE=1 SV=1	TRUE	-1.70864	0.16766	45466	68621.4	55142.6	72335.8	16602.6	19636.2	-23155.5	0.662562	-0.178773
80	159	sp|P0C0L4|CO4A_HUMAN	N/A	N/A	Complement C4-A OS=Homo sapiens OX=9606 GN=C4A PE=1 SV=2	TRUE	-1.72312	0.17619	62846.7	129926	49803	135508	42052.2	59036.3	-67078.9	0.483713	-0.315412
81	101	sp|P15941|MUC1_HUMAN	N/A	N/A	Mucin-1 OS=Homo sapiens OX=9606 GN=MUC1 PE=1 SV=3	TRUE	1.51628	0.18026	418926	221609	354969	246874	235728	132145	197316	1.89038	0.276549
82	64	sp|P13647|K2C5_HUMAN	N/A	N/A	Keratin, type II cytoskeletal 5 OS=Homo sapiens OX=9606 GN=KRT5 PE=1 SV=3	TRUE	-1.99701	0.18067	52813	243050	55393.2	186967	24115.1	163936	-190237	0.217293	-0.662954
83	156	sp|A0A075B6K4|LV310_HUMAN	N/A	N/A	Immunoglobulin lambda variable 3-10 OS=Homo sapiens OX=9606 GN=IGLV3-10 PE=3 SV=2	TRUE	-1.9612	0.18876	40959.6	796236	35863.3	990990	18900.3	666866	-755276	0.0514416	-1.28869
84	90	sp|P00751|CFAB_HUMAN	N/A	N/A	Complement factor B OS=Homo sapiens OX=9606 GN=CFB PE=1 SV=2	TRUE	-1.86688	0.19045	74817.1	163014	91193.4	148272	23699.5	79741.9	-88197.4	0.45896	-0.338226
85	155	sp|P07355|ANXA2_HUMAN	N/A	N/A	Annexin A2 OS=Homo sapiens OX=9606 GN=ANXA2 PE=1 SV=2	TRUE	-1.90132	0.19549	11961.7	44730.3	13347	47902.3	3537.84	29725.2	-32768.6	0.267418	-0.57281
86	75	sp|P50395|GDIB_HUMAN	N/A	N/A	Rab GDP dissociation inhibitor beta OS=Homo sapiens OX=9606 GN=GDI2 PE=1 SV=2	TRUE	1.48504	0.19799	232627	136575	161530	142808	135758	38628.2	96051.4	1.70329	0.231288
87	288	sp|P60660|MYL6_HUMAN	N/A	N/A	Myosin light polypeptide 6 OS=Homo sapiens OX=9606 GN=MYL6 PE=1 SV=2	TRUE	-1.44609	0.19942	17120.5	27216.2	14302.3	28993.7	13420.5	6176.69	-10095.7	0.629056	-0.201311
88	10	sp|P04264|K2C1_HUMAN	N/A	N/A	Keratin, type II cytoskeletal 1 OS=Homo sapiens OX=9606 GN=KRT1 PE=1 SV=6	TRUE	-1.61448	0.20142	184698	332174	148827	259572	94353.8	140323	-147476	0.556029	-0.254903
89	143	sp|P01042|KNG1_HUMAN	N/A	N/A	Kininogen-1 OS=Homo sapiens OX=9606 GN=KNG1 PE=1 SV=2	TRUE	-1.74341	0.20385	34883.6	147766	22402.4	202079	41273.3	107494	-112883	0.236072	-0.626955
90	170	sp|P27105|STOM_HUMAN	N/A	N/A	Stomatin OS=Homo sapiens OX=9606 GN=STOM PE=1 SV=3	TRUE	1.43755	0.2049	280711	144281	244034	157314	153761	113292	136430	1.94559	0.289051
91	271	sp|A0A087WSY6|KVD15_HUMAN	N/A	N/A	Immunoglobulin kappa variable 3D-15 OS=Homo sapiens OX=9606 GN=IGKV3D-15 PE=3 SV=6	TRUE	1.42451	0.20653	29355	16923	22898.7	20226.6	14625.4	10007.4	12432	1.73462	0.239204
92	292	RRRRRsp|O75170|PP6R2_HUMAN	N/A	N/A	REVERSED Serine/threonine-protein phosphatase 6 regulatory subunit 2 OS=Homo sapiens OX=9606 GN=PPP6R2 PE=1 SV=2	TRUE	-1.6968	0.20745	4094.27	9572.05	3210.34	12158.3	2320.34	5294.84	-5477.78	0.427732	-0.368828
93	283	sp|Q9GZM5|YIPF3_HUMAN	N/A	N/A	Protein YIPF3 OS=Homo sapiens OX=9606 GN=YIPF3 PE=1 SV=1	TRUE	1.40995	0.20906	58321.7	27405.2	56089.2	21633.1	41866.8	19767.3	30916.6	2.12813	0.327998
94	224	sp|P60842|IF4A1_HUMAN	N/A	N/A	Eukaryotic initiation factor 4A-I OS=Homo sapiens OX=9606 GN=EIF4A1 PE=1 SV=1	TRUE	-1.55479	0.20926	5872.41	9123.47	6227.87	8912.59	2302.52	3152.12	-3251.06	0.64366	-0.191344
95	201	sp|P54802|ANAG_HUMAN	N/A	N/A	Alpha-N-acetylglucosaminidase OS=Homo sapiens OX=9606 GN=NAGLU PE=1 SV=2	TRUE	-1.775	0.2098	9792.58	41052.8	9709.22	57239.5	7119.85	30001.1	-31260.3	0.238536	-0.622446
96	70	sp|P23280|CAH6_HUMAN	N/A	N/A	Carbonic anhydrase 6 OS=Homo sapiens OX=9606 GN=CA6 PE=1 SV=3	TRUE	1.41482	0.21218	198045	112750	192253	90377.1	122433	43697.9	85294.6	1.75649	0.244646
97	132	sp|Q02818|NUCB1_HUMAN	N/A	N/A	Nucleobindin-1 OS=Homo sapiens OX=9606 GN=NUCB1 PE=1 SV=4	TRUE	-1.60753	0.21502	65929.9	124880	62858.5	112571	31891.1	58516	-58950.2	0.527946	-0.277411
98	219	sp|P06702|S10A9_HUMAN	N/A	N/A	Protein S100-A9 OS=Homo sapiens OX=9606 GN=S100A9 PE=1 SV=1	TRUE	-1.76089	0.21618	15292.9	93462.4	10134.6	75291.2	12797.9	76247.6	-78169.5	0.163626	-0.786147
99	35	sp|P05067|A4_HUMAN	N/A	N/A	Amyloid-beta precursor protein OS=Homo sapiens OX=9606 GN=APP PE=1 SV=3	TRUE	-1.56296	0.21778	57433.8	110222	44610.1	84907.2	32569.1	52780.5	-52788.6	0.521072	-0.283102
100	186	sp|Q8NHW5|RLA0L_HUMAN	N/A	N/A	60S acidic ribosomal protein P0-like OS=Homo sapiens OX=9606 GN=RPLP0P6 PE=5 SV=1	TRUE	1.44872	0.21928	34179.1	17683.3	19910.1	18243.9	25298.3	2224.55	16495.8	1.93284	0.286197
101	161	sp|P01008|ANT3_HUMAN	N/A	N/A	Antithrombin-III OS=Homo sapiens OX=9606 GN=SERPINC1 PE=1 SV=1	TRUE	-1.62772	0.22372	17635.6	75899.8	9328.69	93285.3	24165.6	59105.4	-58264.3	0.232353	-0.633851
102	29	sp|O43490|PROM1_HUMAN	N/A	N/A	Prominin-1 OS=Homo sapiens OX=9606 GN=PROM1 PE=1 SV=1	TRUE	-1.59964	0.22409	752511	1.24572e+06	807045	1.22168e+06	234845	502096	-493209	0.604078	-0.218907
103	26	sp|Q08380|LG3BP_HUMAN	N/A	N/A	Galectin-3-binding protein OS=Homo sapiens OX=9606 GN=LGALS3BP PE=1 SV=1	TRUE	-1.65326	0.22417	213829	472291	191375	459733	90240.8	261603	-258463	0.452747	-0.344144
104	227	sp|P08727|K1C19_HUMAN	N/A	N/A	Keratin, type I cytoskeletal 19 OS=Homo sapiens OX=9606 GN=KRT19 PE=1 SV=4	TRUE	-1.53282	0.23152	14515.9	24139.8	15723.8	24040.3	5453.16	10020.9	-9623.88	0.601327	-0.220889
105	160	sp|O00299|CLIC1_HUMAN	N/A	N/A	Chloride intracellular channel protein 1 OS=Homo sapiens OX=9606 GN=CLIC1 PE=1 SV=4	TRUE	1.36389	0.23161	207768	142742	202953	127677	100386	27800.6	65025.9	1.45555	0.163027
106	24	sp|P49327|FAS_HUMAN	N/A	N/A	Fatty acid synthase OS=Homo sapiens OX=9606 GN=FASN PE=1 SV=3	TRUE	1.40479	0.23228	3.08794e+06	644146	856566	748195	3.88265e+06	184082	2.4438e+06	4.79385	0.680685
107	32	sp|P04003|C4BPA_HUMAN	N/A	N/A	C4b-binding protein alpha chain OS=Homo sapiens OX=9606 GN=C4BPA PE=1 SV=2	TRUE	-1.68915	0.23239	1.77218e+06	1.48652e+07	1.35902e+06	1.50859e+07	1.0243e+06	1.34021e+07	-1.3093e+07	0.119216	-0.923664
108	300	sp|Q07020|RL18_HUMAN	N/A	N/A	60S ribosomal protein L18 OS=Homo sapiens OX=9606 GN=RPL18 PE=1 SV=2	TRUE	-1.663	0.23356	14521.1	76975.4	7594.31	78533.6	11563	64427.8	-62454.4	0.188646	-0.724353
109	117	sp|P62805|H4_HUMAN	N/A	N/A	Histone H4 OS=Homo sapiens OX=9606 GN=H4C1 PE=1 SV=2	TRUE	-1.67624	0.23507	177013	1.02718e+06	184330	708179	56627.7	877380	-850170	0.172328	-0.763644
110	44	sp|O00391|QSOX1_HUMAN	N/A	N/A	Sulfhydryl oxidase 1 OS=Homo sapiens OX=9606 GN=QSOX1 PE=1 SV=3	TRUE	1.37863	0.2363	537740	287373	409618	287254	400059	53982.4	250368	1.87123	0.272127
111	184	sp|P0DP08|HVD82_HUMAN	N/A	N/A	Immunoglobulin heavy variable 4-38-2 OS=Homo sapiens OX=9606 GN=IGHV4-38-2 PE=3 SV=1	TRUE	-1.5745	0.23657	9601.21	19323.3	8117.45	24573.7	3990.81	10238.4	-9722.07	0.496873	-0.303755
112	2	sp|P01024|CO3_HUMAN	N/A	N/A	Complement C3 OS=Homo sapiens OX=9606 GN=C3 PE=1 SV=2	TRUE	-1.49819	0.24034	6.90844e+06	1.33857e+07	6.50698e+06	9.63503e+06	3.70925e+06	6.91521e+06	-6.47726e+06	0.516106	-0.287261
113	6	sp|P02787|TRFE_HUMAN	N/A	N/A	Serotransferrin OS=Homo sapiens OX=9606 GN=TF PE=1 SV=3	TRUE	-1.62061	0.24102	3.27137e+06	1.26882e+07	2.26307e+06	1.2872e+07	1.96e+06	9.94919e+06	-9.41684e+06	0.257828	-0.58867
114	30	sp|P0DOX5|IGG1_HUMAN	N/A	N/A	Immunoglobulin gamma-1 heavy chain OS=Homo sapiens OX=9606 PE=1 SV=2	TRUE	-1.58016	0.24648	1.01777e+06	4.62616e+06	703499	2.68197e+06	955460	3.88539e+06	-3.60839e+06	0.220004	-0.65757
115	278	sp|P20827|EFNA1_HUMAN	N/A	N/A	Ephrin-A1 OS=Homo sapiens OX=9606 GN=EFNA1 PE=1 SV=2	TRUE	1.29728	0.24797	9690.72	4535.45	7401	4284.16	8122.53	2791.13	5155.27	2.13666	0.329736
116	130	sp|P21926|CD9_HUMAN	N/A	N/A	CD9 antigen OS=Homo sapiens OX=9606 GN=CD9 PE=1 SV=4	TRUE	-1.29826	0.2493	39234.7	56392.9	28598.2	58214.4	20371	16584	-17158.2	0.695737	-0.157555
117	73	sp|P02649|APOE_HUMAN	N/A	N/A	Apolipoprotein E OS=Homo sapiens OX=9606 GN=APOE PE=1 SV=1	TRUE	-1.43058	0.24983	71166.1	121263	57767.3	102579	33674.2	54759	-50097.1	0.586873	-0.231456
118	270	sp|A0A0C4DH25|KVD20_HUMAN	N/A	N/A	Immunoglobulin kappa variable 3D-20 OS=Homo sapiens OX=9606 GN=IGKV3D-20 PE=3 SV=1	TRUE	-1.56672	0.25075	19031.8	69512.4	27423.1	81575	12276.6	54991.4	-50480.6	0.27379	-0.562583
119	239	sp|P20160|CAP7_HUMAN	N/A	N/A	Azurocidin OS=Homo sapiens OX=9606 GN=AZU1 PE=1 SV=3	TRUE	1.26114	0.25461	18106.4	11814.2	24200.6	11303.5	8747.48	5363.55	6292.18	1.5326	0.185428
120	189	sp|A0A0J9YXX1|HV5X1_HUMAN	N/A	N/A	Immunoglobulin heavy variable 5-10-1 OS=Homo sapiens OX=9606 GN=IGHV5-10-1 PE=3 SV=1	TRUE	1.32273	0.25514	46685	9960.66	19024.9	10368.3	61758.2	4907.89	36724.3	4.68694	0.670889
121	124	sp|P51993|FUT6_HUMAN	N/A	N/A	4-galactosyl-N-acetylglucosaminide 3-alpha-L-fucosyltransferase FUT6 OS=Homo sapiens OX=9606 GN=FUT6 PE=1 SV=1	TRUE	-1.49444	0.25555	25647.6	52025.8	28596.3	56962.6	11106.9	29336.7	-26378.2	0.492979	-0.307171
122	197	sp|P23284|PPIB_HUMAN	N/A	N/A	Peptidyl-prolyl cis-trans isomerase B OS=Homo sapiens OX=9606 GN=PPIB PE=1 SV=2	TRUE	1.29458	0.26186	317770	144804	231887	148761	294791	37578.5	172965	2.19448	0.341331
123	7	sp|P01833|PIGR_HUMAN	N/A	N/A	Polymeric immunoglobulin receptor OS=Homo sapiens OX=9606 GN=PIGR PE=1 SV=4	TRUE	-1.39192	0.26411	1.36472e+07	2.70668e+07	1.45895e+07	2.10292e+07	8.71238e+06	1.52744e+07	-1.34196e+07	0.504206	-0.297392
124	200	sp|P62888|RL30_HUMAN	N/A	N/A	60S ribosomal protein L30 OS=Homo sapiens OX=9606 GN=RPL30 PE=1 SV=2	TRUE	-1.2826	0.26438	76134.6	113576	78762.4	128923	39732.8	40115.2	-37441.1	0.670342	-0.173703
125	58	sp|Q9HC84|MUC5B_HUMAN	N/A	N/A	Mucin-5B OS=Homo sapiens OX=9606 GN=MUC5B PE=1 SV=3	TRUE	-1.46581	0.26677	338656	702531	374609	847220	135142	417028	-363875	0.482051	-0.316907
126	203	sp|P04433|KV311_HUMAN	N/A	N/A	Immunoglobulin kappa variable 3-11 OS=Homo sapiens OX=9606 GN=IGKV3-11 PE=1 SV=1	TRUE	-1.22813	0.26804	54553.2	73639.2	58940.3	70113	25779.4	18049.6	-19086	0.740818	-0.130289
127	192	sp|P63104|1433Z_HUMAN	N/A	N/A	14-3-3 protein zeta/delta OS=Homo sapiens OX=9606 GN=YWHAZ PE=1 SV=1	TRUE	-1.50462	0.26978	3610.05	19552.7	2699.51	17229.7	1920.31	18292.1	-15942.7	0.184632	-0.733694
128	273	sp|Q8N271|PROM2_HUMAN	N/A	N/A	Prominin-2 OS=Homo sapiens OX=9606 GN=PROM2 PE=1 SV=1	TRUE	-1.3742	0.27026	5883.41	13590.4	4612.36	16505.7	4957.17	8922.81	-7706.98	0.43291	-0.363603
129	222	sp|Q02487|DSC2_HUMAN	N/A	N/A	Desmocollin-2 OS=Homo sapiens OX=9606 GN=DSC2 PE=1 SV=1	TRUE	1.2056	0.27335	101111	55111.5	106577	77005.7	69618.3	38201.9	45999.7	1.83467	0.263557
130	215	sp|P09211|GSTP1_HUMAN	N/A	N/A	Glutathione S-transferase P OS=Homo sapiens OX=9606 GN=GSTP1 PE=1 SV=2	TRUE	1.20221	0.27649	192386	116763	204145	80464.9	105938	71673	75623.8	1.64767	0.21687
131	151	sp|P01701|LV151_HUMAN	N/A	N/A	Immunoglobulin lambda variable 1-51 OS=Homo sapiens OX=9606 GN=IGLV1-51 PE=1 SV=2	TRUE	-1.26385	0.27737	10162.6	16803.9	7488.49	16399	6589.7	7535.56	-6641.3	0.604776	-0.218406
132	137	sp|P07900|HS90A_HUMAN	N/A	N/A	Heat shock protein HSP 90-alpha OS=Homo sapiens OX=9606 GN=HSP90AA1 PE=1 SV=5	TRUE	-1.46272	0.28094	17328.6	236404	17844.9	159090	7890.37	259342	-219076	0.0733007	-1.13489
133	92	sp|P01019|ANGT_HUMAN	N/A	N/A	Angiotensinogen OS=Homo sapiens OX=9606 GN=AGT PE=1 SV=1	TRUE	-1.27978	0.28826	16800.7	33748.7	12403.3	24310.3	13542.4	20398.2	-16948	0.497818	-0.302929
134	57	sp|P12273|PIP_HUMAN	N/A	N/A	Prolactin-inducible protein OS=Homo sapiens OX=9606 GN=PIP PE=1 SV=1	TRUE	-1.42559	0.28962	814706	7.67044e+06	923021	5.48043e+06	470763	8.32156e+06	-6.85573e+06	0.106214	-0.973819
135	243	sp|P02753|RET4_HUMAN	N/A	N/A	Retinol-binding protein 4 OS=Homo sapiens OX=9606 GN=RBP4 PE=1 SV=3	TRUE	1.1503	0.294	45315.6	27986.2	60110.1	19831.6	28181.2	14295.9	17329.5	1.61922	0.209305
136	34	sp|Q96S86|HPLN3_HUMAN	N/A	N/A	Hyaluronan and proteoglycan link protein 3 OS=Homo sapiens OX=9606 GN=HAPLN3 PE=2 SV=1	TRUE	-1.22838	0.29758	238862	349965	207852	339314	101897	135322	-111103	0.682532	-0.165877
137	247	sp|P12109|CO6A1_HUMAN	N/A	N/A	Collagen alpha-1(VI) chain OS=Homo sapiens OX=9606 GN=COL6A1 PE=1 SV=3	TRUE	-1.33381	0.30073	27188.3	125203	11777.4	68701.4	40388.4	123375	-98014.9	0.217153	-0.663233
138	198	sp|Q9H4G4|GAPR1_HUMAN	N/A	N/A	Golgi-associated plant pathogenesis-related protein 1 OS=Homo sapiens OX=9606 GN=GLIPR2 PE=1 SV=3	TRUE	-1.13292	0.30129	39284.5	56358.6	51143.6	58806.2	26115	16498.5	-17074.1	0.697046	-0.156739
139	173	sp|O95969|SG1D2_HUMAN	N/A	N/A	Secretoglobin family 1D member 2 OS=Homo sapiens OX=9606 GN=SCGB1D2 PE=2 SV=1	TRUE	1.13713	0.30277	78202.1	34407.6	42208.7	25224.4	77610.9	28909.1	43794.4	2.27281	0.356563
140	286	sp|P08294|SODE_HUMAN	N/A	N/A	Extracellular superoxide dismutase [Cu-Zn] OS=Homo sapiens OX=9606 GN=SOD3 PE=1 SV=2	TRUE	-1.32274	0.30774	15075.1	24602.6	16061.7	25167.6	3299.92	12211	-9527.46	0.612746	-0.21272
141	55	sp|P12821|ACE_HUMAN	N/A	N/A	Angiotensin-converting enzyme OS=Homo sapiens OX=9606 GN=ACE PE=1 SV=1	TRUE	-1.2208	0.31239	441838	778069	345123	568044	259353	432675	-336231	0.567865	-0.245755
142	37	sp|Q9Y240|CLC11_HUMAN	N/A	N/A	C-type lectin domain family 11 member A OS=Homo sapiens OX=9606 GN=CLEC11A PE=1 SV=1	TRUE	-1.19859	0.31345	2.44773e+06	5.51668e+06	858097	5.6584e+06	2.65839e+06	3.92784e+06	-3.06895e+06	0.443696	-0.352914
143	128	sp|P07737|PROF1_HUMAN	N/A	N/A	Profilin-1 OS=Homo sapiens OX=9606 GN=PFN1 PE=1 SV=2	TRUE	-1.26201	0.31523	574241	1.4408e+06	609936	857467	464698	1.13353e+06	-866561	0.398556	-0.39951
144	175	sp|P00338|LDHA_HUMAN	N/A	N/A	L-lactate dehydrogenase A chain OS=Homo sapiens OX=9606 GN=LDHA PE=1 SV=2	TRUE	-1.19336	0.31586	7613.67	13297.1	5197.36	15225.7	4898.83	7324.43	-5683.46	0.57258	-0.242164
145	220	sp|P20930|FILA_HUMAN	N/A	N/A	Filaggrin OS=Homo sapiens OX=9606 GN=FLG PE=1 SV=3	TRUE	-1.20139	0.31623	8097.01	14628.2	6661.01	15446.7	5335.26	8460.58	-6531.15	0.553522	-0.256865
146	79	sp|O00462|MANBA_HUMAN	N/A	N/A	Beta-mannosidase OS=Homo sapiens OX=9606 GN=MANBA PE=1 SV=3	TRUE	1.09235	0.32234	242675	132325	126025	110742	207793	68619.7	110350	1.83393	0.263384
147	67	sp|Q86YZ3|HORN_HUMAN	N/A	N/A	Hornerin OS=Homo sapiens OX=9606 GN=HRNR PE=1 SV=2	TRUE	-1.22446	0.32291	50038.8	84152.7	48852.9	67098.6	20880.3	45464.5	-34113.9	0.594619	-0.225761
148	178	sp|P45877|PPIC_HUMAN	N/A	N/A	Peptidyl-prolyl cis-trans isomerase C OS=Homo sapiens OX=9606 GN=PPIC PE=1 SV=1	TRUE	1.11736	0.3262	483616	267354	427930	187330	250580	273327	216261	1.80889	0.257413
149	98	sp|P49788|TIG1_HUMAN	N/A	N/A	Retinoic acid receptor responder protein 1 OS=Homo sapiens OX=9606 GN=RARRES1 PE=1 SV=2	TRUE	-1.12127	0.33031	165187	242836	136502	212889	83348.2	101090	-77649.6	0.680239	-0.167339
150	254	sp|Q14624|ITIH4_HUMAN	N/A	N/A	Inter-alpha-trypsin inhibitor heavy chain H4 OS=Homo sapiens OX=9606 GN=ITIH4 PE=1 SV=4	TRUE	-1.22784	0.33077	4057.43	10940.8	3485.03	8467.52	3226.71	9382.85	-6883.37	0.370853	-0.430798
151	179	sp|P02748|CO9_HUMAN	N/A	N/A	Complement component C9 OS=Homo sapiens OX=9606 GN=C9 PE=1 SV=2	TRUE	-1.23002	0.33153	24896.3	62684.9	16675.1	59303.5	16691.9	51617.4	-37788.7	0.397165	-0.401029
152	277	sp|P46776|RL27A_HUMAN	N/A	N/A	60S ribosomal protein L27a OS=Homo sapiens OX=9606 GN=RPL27A PE=1 SV=2	TRUE	1.08235	0.33286	21383.5	9294.84	10495.5	8988.79	24087.7	5109.19	12088.6	2.30057	0.361836
153	207	sp|P61026|RAB10_HUMAN	N/A	N/A	Ras-related protein Rab-10 OS=Homo sapiens OX=9606 GN=RAB10 PE=1 SV=1	TRUE	-1.17626	0.33394	8635.26	18114.7	6197.23	22322.6	6708.43	12955.2	-9479.43	0.476699	-0.321755
154	291	sp|A0A0A0MS15|HV349_HUMAN	N/A	N/A	Immunoglobulin heavy variable 3-49 OS=Homo sapiens OX=9606 GN=IGHV3-49 PE=3 SV=1	TRUE	-1.20961	0.33461	46076.3	136522	34858.5	84828.5	46085.4	124494	-90446.1	0.3375	-0.471727
155	235	sp|P19652|A1AG2_HUMAN	N/A	N/A	Alpha-1-acid glycoprotein 2 OS=Homo sapiens OX=9606 GN=ORM2 PE=1 SV=2	TRUE	1.06362	0.33523	159265	100014	134920	70679.7	85302.6	70312.5	59250.9	1.59243	0.20206
156	103	sp|P19440|GGT1_HUMAN	N/A	N/A	Glutathione hydrolase 1 proenzyme OS=Homo sapiens OX=9606 GN=GGT1 PE=1 SV=2	TRUE	-1.22391	0.33622	1.55695e+06	2.73681e+06	1.29682e+06	2.40902e+06	458448	1.6315e+06	-1.17986e+06	0.568893	-0.24497
157	33	sp|P02750|A2GL_HUMAN	N/A	N/A	Leucine-rich alpha-2-glycoprotein OS=Homo sapiens OX=9606 GN=LRG1 PE=1 SV=2	TRUE	-1.15367	0.34037	1.47588e+07	3.40222e+07	1.33573e+07	4.18383e+07	1.42716e+07	2.67248e+07	-1.92634e+07	0.433798	-0.362713
158	183	sp|P11142|HSP7C_HUMAN	N/A	N/A	Heat shock cognate 71 kDa protein OS=Homo sapiens OX=9606 GN=HSPA8 PE=1 SV=1	TRUE	-1.18494	0.34312	111857	226165	84684.7	195055	58381.5	160850	-114308	0.494583	-0.305761
159	253	sp|Q9NZP8|C1RL_HUMAN	N/A	N/A	Complement C1r subcomponent-like protein OS=Homo sapiens OX=9606 GN=C1RL PE=1 SV=2	TRUE	-1.23089	0.34326	5670.57	75706.3	5916.18	20096.6	4091.17	98500.2	-70035.7	0.0749022	-1.12551
160	123	sp|P05109|S10A8_HUMAN	N/A	N/A	Protein S100-A8 OS=Homo sapiens OX=9606 GN=S100A8 PE=1 SV=1	TRUE	-1.19502	0.34584	31438.9	66133.4	25335.5	48062	13423.4	49199.4	-34694.5	0.475386	-0.322954
161	174	sp|P32119|PRDX2_HUMAN	N/A	N/A	Peroxiredoxin-2 OS=Homo sapiens OX=9606 GN=PRDX2 PE=1 SV=5	TRUE	-1.21074	0.34773	15303.6	63463.5	19845.7	36389.4	8527	68579	-48159.9	0.24114	-0.617731
162	181	sp|A0A075B6K5|LV39_HUMAN	N/A	N/A	Immunoglobulin lambda variable 3-9 OS=Homo sapiens OX=9606 GN=IGLV3-9 PE=3 SV=1	TRUE	-1.17446	0.35048	405233	1.18426e+06	331252	977268	341592	1.118e+06	-779028	0.342182	-0.465742
163	38	sp|P36222|CH3L1_HUMAN	N/A	N/A	Chitinase-3-like protein 1 OS=Homo sapiens OX=9606 GN=CHI3L1 PE=1 SV=2	TRUE	-1.13488	0.36061	177085	321796	163144	217550	75296.9	213016	-144711	0.550302	-0.259399
164	217	sp|Q99879|H2B1M_HUMAN	N/A	N/A	Histone H2B type 1-M OS=Homo sapiens OX=9606 GN=H2BC14 PE=1 SV=3	TRUE	-1.15461	0.3666	19182.1	91035.9	19130.4	43858.4	9647.84	107530	-71853.8	0.210709	-0.676317
165	238	sp|Q8NBJ4|GOLM1_HUMAN	N/A	N/A	Golgi membrane protein 1 OS=Homo sapiens OX=9606 GN=GOLM1 PE=1 SV=1	TRUE	0.998912	0.36769	375390	206897	338408	150015	239624	225618	168493	1.81438	0.258729
166	81	sp|P61626|LYSC_HUMAN	N/A	N/A	Lysozyme C OS=Homo sapiens OX=9606 GN=LYZ PE=1 SV=1	TRUE	0.996454	0.36925	3.6947e+06	1.77672e+06	3.07676e+06	2.06059e+06	4.16253e+06	847692	1.91797e+06	2.0795	0.317959
167	99	sp|Q96DA0|ZG16B_HUMAN	N/A	N/A	Zymogen granule protein 16 homolog B OS=Homo sapiens OX=9606 GN=ZG16B PE=1 SV=3	TRUE	0.984973	0.37005	91174.8	63816.9	89933.8	44877	41807.1	35576.6	27357.9	1.42869	0.154939
168	265	sp|Q9UNW1|MINP1_HUMAN	N/A	N/A	Multiple inositol polyphosphate phosphatase 1 OS=Homo sapiens OX=9606 GN=MINPP1 PE=1 SV=1	TRUE	-1.04749	0.37222	9240.49	16087.8	7041.57	19569.6	6415.16	10173.6	-6847.34	0.574378	-0.240803
169	145	sp|P62987|RL40_HUMAN	N/A	N/A	Ubiquitin-60S ribosomal protein L40 OS=Homo sapiens OX=9606 GN=UBA52 PE=1 SV=2	TRUE	-0.963534	0.37891	229987	348045	131058	264062	186923	155156	-118058	0.660797	-0.179932
170	298	sp|Q13867|BLMH_HUMAN	N/A	N/A	Bleomycin hydrolase OS=Homo sapiens OX=9606 GN=BLMH PE=1 SV=1	TRUE	-1.09152	0.38389	10232.3	33086.7	9669.12	14104	7642.64	35779.6	-22854.4	0.309256	-0.509681
171	166	sp|P40925|MDHC_HUMAN	N/A	N/A	Malate dehydrogenase, cytoplasmic OS=Homo sapiens OX=9606 GN=MDH1 PE=1 SV=4	TRUE	-1.10575	0.38396	26423	232551	27447.3	58016.7	8727.95	322810	-206128	0.113622	-0.944537
172	15	sp|P19835|CEL_HUMAN	N/A	N/A	Bile salt-activated lipase OS=Homo sapiens OX=9606 GN=CEL PE=1 SV=3	TRUE	0.952226	0.38576	8.24727e+06	4.49715e+06	7.02027e+06	4.69088e+06	8.32155e+06	2.2318e+06	3.75012e+06	1.83389	0.263373
173	258	sp|O60888|CUTA_HUMAN	N/A	N/A	Protein CutA OS=Homo sapiens OX=9606 GN=CUTA PE=1 SV=2	TRUE	0.934116	0.38658	29885.8	15363.6	25090.9	12072.2	29287.6	14505.8	14522.2	1.94523	0.288972
174	249	sp|Q06481|APLP2_HUMAN	N/A	N/A	Amyloid-like protein 2 OS=Homo sapiens OX=9606 GN=APLP2 PE=1 SV=2	TRUE	-1.08018	0.39229	5777.38	25710.4	6095.74	8457.52	2523.87	31902.6	-19933.1	0.22471	-0.648378
175	234	sp|P02652|APOA2_HUMAN	N/A	N/A	Apolipoprotein A-II OS=Homo sapiens OX=9606 GN=APOA2 PE=1 SV=1	TRUE	-0.956644	0.3932	173629	294297	129316	345504	162160	178757	-120668	0.589978	-0.229164
176	88	sp|Q24JP5|T132A_HUMAN	N/A	N/A	Transmembrane protein 132A OS=Homo sapiens OX=9606 GN=TMEM132A PE=1 SV=1	TRUE	-0.981486	0.39331	164980	251614	118077	247927	95820.8	133660	-86634.3	0.655686	-0.183304
177	141	sp|P19971|TYPH_HUMAN	N/A	N/A	Thymidine phosphorylase OS=Homo sapiens OX=9606 GN=TYMP PE=1 SV=2	TRUE	-1.06964	0.39676	2513.19	67311.7	2150.24	9950.41	820.581	104925	-64798.5	0.0373366	-1.42787
178	263	sp|P59998|ARPC4_HUMAN	N/A	N/A	Actin-related protein 2/3 complex subunit 4 OS=Homo sapiens OX=9606 GN=ARPC4 PE=1 SV=3	TRUE	-0.979233	0.39758	6145.7	9624.33	5117.18	8867.53	3645.15	5466.85	-3478.63	0.638559	-0.194799
179	252	sp|A0A075B6H9|LV469_HUMAN	N/A	N/A	Immunoglobulin lambda variable 4-69 OS=Homo sapiens OX=9606 GN=IGLV4-69 PE=1 SV=1	TRUE	-1.0288	0.39939	7161.71	11878.4	6229.1	7704	2692.46	7662.04	-4716.64	0.602921	-0.21974
180	71	sp|P05090|APOD_HUMAN	N/A	N/A	Apolipoprotein D OS=Homo sapiens OX=9606 GN=APOD PE=1 SV=1	TRUE	-1.06013	0.40019	543216	9.76097e+07	337610	1.16511e+07	513627	1.58588e+08	-9.70665e+07	0.00556518	-2.25452
181	297	sp|A0A0C4DH36|HV338_HUMAN	N/A	N/A	Probable non-functional immunoglobulin heavy variable 3-38 OS=Homo sapiens OX=9606 GN=IGHV3-38 PE=1 SV=1	TRUE	-1.04051	0.40723	9940.1	55741.9	11493.5	15118.8	2734.87	76212.9	-45801.8	0.178324	-0.748791
182	150	sp|O75882|ATRN_HUMAN	N/A	N/A	Attractin OS=Homo sapiens OX=9606 GN=ATRN PE=1 SV=2	TRUE	0.890399	0.4082	59308	45541.5	54779.7	51467.7	26763.1	16952	13766.5	1.30228	0.114706
183	56	sp|O00468|AGRIN_HUMAN	N/A	N/A	Agrin OS=Homo sapiens OX=9606 GN=AGRN PE=1 SV=6	TRUE	-1.02423	0.41206	95846.8	195263	99053.8	134719	18797.7	167488	-99415.7	0.490861	-0.309041
184	114	sp|P05155|IC1_HUMAN	N/A	N/A	Plasma protease C1 inhibitor OS=Homo sapiens OX=9606 GN=SERPING1 PE=1 SV=2	TRUE	0.878213	0.4165	295197	209693	206158	246445	157812	116169	85504.3	1.40776	0.148529
185	111	sp|P02790|HEMO_HUMAN	N/A	N/A	Hemopexin OS=Homo sapiens OX=9606 GN=HPX PE=1 SV=2	TRUE	-1.01357	0.41718	311237	3.04227e+06	393333	616326	237458	4.66332e+06	-2.73103e+06	0.102304	-0.990106
186	267	sp|P31431|SDC4_HUMAN	N/A	N/A	Syndecan-4 OS=Homo sapiens OX=9606 GN=SDC4 PE=1 SV=2	TRUE	-1.00611	0.4197	7974.69	34350.3	8928.79	12217.6	3378.27	45330.9	-26375.6	0.232158	-0.634217
187	126	sp|Q5VTE0|EF1A3_HUMAN	N/A	N/A	Putative elongation factor 1-alpha-like 3 OS=Homo sapiens OX=9606 GN=EEF1A1P5 PE=5 SV=1	TRUE	-0.997786	0.42006	40594.3	94132.8	33632.7	82235.1	16688.4	92033.7	-53538.5	0.431245	-0.365276
188	230	sp|Q16706|MA2A1_HUMAN	N/A	N/A	Alpha-mannosidase 2 OS=Homo sapiens OX=9606 GN=MAN2A1 PE=1 SV=2	TRUE	-0.963319	0.4217	16040.9	19080.9	15644.5	20953.1	2141.17	5208.18	-3039.98	0.840679	-0.0753696
189	199	sp|Q96KP4|CNDP2_HUMAN	N/A	N/A	Cytosolic non-specific dipeptidase OS=Homo sapiens OX=9606 GN=CNDP2 PE=1 SV=2	TRUE	-0.991644	0.42568	94263.2	1.09245e+06	80527.9	119943	75199.4	1.7425e+06	-998186	0.0862861	-1.06406
190	118	sp|P62937|PPIA_HUMAN	N/A	N/A	Peptidyl-prolyl cis-trans isomerase A OS=Homo sapiens OX=9606 GN=PPIA PE=1 SV=2	TRUE	0.894871	0.42625	63307.3	45665.3	72230.2	54230.3	23550.8	28865.3	17642	1.38633	0.141867
191	185	sp|P06312|KV401_HUMAN	N/A	N/A	Immunoglobulin kappa variable 4-1 OS=Homo sapiens OX=9606 GN=IGKV4-1 PE=1 SV=1	TRUE	-0.970428	0.42991	18341.8	30269.3	17020.8	28727.5	4323.47	21023.6	-11927.5	0.605953	-0.217561
192	294	sp|P00491|PNPH_HUMAN	N/A	N/A	Purine nucleoside phosphorylase OS=Homo sapiens OX=9606 GN=PNP PE=1 SV=2	TRUE	-0.951966	0.43062	37881.3	66681.9	45487.6	80666.2	17336.4	50651.3	-28800.6	0.56809	-0.245583
193	47	sp|P01591|IGJ_HUMAN	N/A	N/A	Immunoglobulin J chain OS=Homo sapiens OX=9606 GN=JCHAIN PE=1 SV=4	TRUE	-0.976302	0.43151	5.03991e+06	4.86438e+07	3.42721e+06	4.64679e+06	4.60153e+06	7.72753e+07	-4.36039e+07	0.103608	-0.984605
194	144	sp|Q14118|DAG1_HUMAN	N/A	N/A	Dystroglycan OS=Homo sapiens OX=9606 GN=DAG1 PE=1 SV=2	TRUE	0.851953	0.43793	153921	87254.4	217787	26933.3	108589	106278	66666.6	1.76405	0.24651
195	60	sp|P04075|ALDOA_HUMAN	N/A	N/A	Fructose-bisphosphate aldolase A OS=Homo sapiens OX=9606 GN=ALDOA PE=1 SV=2	TRUE	0.878295	0.43831	277805	199190	253546	158809	99419.3	134552	78614.2	1.39467	0.144471
196	77	sp|P04004|VTNC_HUMAN	N/A	N/A	Vitronectin OS=Homo sapiens OX=9606 GN=VTN PE=1 SV=1	TRUE	-0.79923	0.45763	7256.28	9128.6	5834.07	8289.96	3759.46	2825.59	-1872.32	0.794895	-0.0996902
197	299	sp|P13671|CO6_HUMAN	N/A	N/A	Complement component C6 OS=Homo sapiens OX=9606 GN=C6 PE=1 SV=3	TRUE	-0.898067	0.46364	23718.4	61296.8	23426	19898.6	3904.17	72412.3	-37578.4	0.386943	-0.412353
198	63	sp|P01859|IGHG2_HUMAN	N/A	N/A	Immunoglobulin heavy constant gamma 2 OS=Homo sapiens OX=9606 GN=IGHG2 PE=1 SV=2	TRUE	-0.891276	0.4637	568491	1.43726e+06	481520	477744	304352	1.67178e+06	-868773	0.395537	-0.402813
199	100	sp|Q6PCB0|VWA1_HUMAN	N/A	N/A	von Willebrand factor A domain-containing protein 1 OS=Homo sapiens OX=9606 GN=VWA1 PE=1 SV=1	TRUE	0.796989	0.46401	353900	193448	219158	236755	431320	99850.5	160452	1.82943	0.262316
200	296	sp|P06744|G6PI_HUMAN	N/A	N/A	Glucose-6-phosphate isomerase OS=Homo sapiens OX=9606 GN=GPI PE=1 SV=4	TRUE	-0.777985	0.47149	4366.1	5491.3	3580.75	4996.71	2196.42	1838.71	-1125.2	0.795093	-0.0995819
201	248	sp|Q9NRA1|PDGFC_HUMAN	N/A	N/A	Platelet-derived growth factor C OS=Homo sapiens OX=9606 GN=PDGFC PE=1 SV=2	TRUE	0.780353	0.47264	11820.6	8540.56	11337	5916.31	6081.16	5550.92	3279.99	1.38405	0.141152
202	66	sp|P10586|PTPRF_HUMAN	N/A	N/A	Receptor-type tyrosine-protein phosphatase F OS=Homo sapiens OX=9606 GN=PTPRF PE=1 SV=2	TRUE	-0.764432	0.47802	250510	303484	218558	279585	107130	86720.4	-52973.5	0.825449	-0.0833099
203	176	sp|P59666|DEF3_HUMAN	N/A	N/A	Neutrophil defensin 3 OS=Homo sapiens OX=9606 GN=DEFA3 PE=1 SV=1	TRUE	-0.848207	0.48113	206188	1.07992e+06	28557.8	69651.9	397092	1.75746e+06	-873731	0.19093	-0.719127
204	223	sp|P07741|APT_HUMAN	N/A	N/A	Adenine phosphoribosyltransferase OS=Homo sapiens OX=9606 GN=APRT PE=1 SV=2	TRUE	-0.84337	0.4851	110035	429691	53551.7	56187.8	113112	650613	-319656	0.256079	-0.591626
205	18	sp|P15144|AMPN_HUMAN	N/A	N/A	Aminopeptidase N OS=Homo sapiens OX=9606 GN=ANPEP PE=1 SV=4	TRUE	-0.73791	0.49073	385980	573847	152146	678427	413593	303015	-187867	0.672618	-0.172231
206	236	sp|Q06830|PRDX1_HUMAN	N/A	N/A	Peroxiredoxin-1 OS=Homo sapiens OX=9606 GN=PRDX1 PE=1 SV=1	TRUE	-0.807571	0.49606	11562.3	25837.2	6203.74	9169.56	9390.61	29739.6	-14274.9	0.447507	-0.3492
207	165	sp|P01877|IGHA2_HUMAN	N/A	N/A	Immunoglobulin heavy constant alpha 2 OS=Homo sapiens OX=9606 GN=IGHA2 PE=1 SV=4	TRUE	-0.80375	0.49836	5846.52	9603.58	6025.36	5395.9	2403.88	7879.28	-3757.06	0.608786	-0.215536
208	212	sp|P06727|APOA4_HUMAN	N/A	N/A	Apolipoprotein A-IV OS=Homo sapiens OX=9606 GN=APOA4 PE=1 SV=4	TRUE	-0.808607	0.5032	11786	36495.1	11062.4	9230.03	3750.32	52847.5	-24709.1	0.322948	-0.490867
209	251	sp|Q14CN4|K2C72_HUMAN	N/A	N/A	Keratin, type II cytoskeletal 72 OS=Homo sapiens OX=9606 GN=KRT72 PE=1 SV=2	TRUE	-0.774921	0.50466	3100.03	6447.57	1996.45	3970.95	3225.38	7052.77	-3347.55	0.480805	-0.318031
210	16	sp|Q08431|MFGM_HUMAN	N/A	N/A	Lactadherin OS=Homo sapiens OX=9606 GN=MFGE8 PE=1 SV=3	TRUE	-0.760441	0.50561	4.20983e+07	6.15859e+07	3.39851e+07	5.28165e+07	2.32888e+07	4.05558e+07	-1.94876e+07	0.68357	-0.165217
211	97	sp|Q99102|MUC4_HUMAN	N/A	N/A	Mucin-4 OS=Homo sapiens OX=9606 GN=MUC4 PE=1 SV=4	TRUE	-0.780317	0.50584	62907.1	90394.4	54283.4	67670.9	22460.4	58479.9	-27487.3	0.695918	-0.157442
212	42	sp|P00709|LALBA_HUMAN	N/A	N/A	Alpha-lactalbumin OS=Homo sapiens OX=9606 GN=LALBA PE=1 SV=1	TRUE	-0.779621	0.51143	5.21424e+06	2.43281e+07	216668	432061	1.1211e+07	4.15671e+07	-1.91139e+07	0.21433	-0.668918
213	275	sp|Q15084|PDIA6_HUMAN	N/A	N/A	Protein disulfide-isomerase A6 OS=Homo sapiens OX=9606 GN=PDIA6 PE=1 SV=1	TRUE	0.708831	0.51361	97568.2	53697.7	82711.2	5840.03	86606.1	83613.7	43870.5	1.81699	0.259353
214	131	sp|P26038|MOES_HUMAN	N/A	N/A	Moesin OS=Homo sapiens OX=9606 GN=MSN PE=1 SV=3	TRUE	0.692921	0.51519	114243	78206.4	72251.5	70336.2	101181	44402.8	36036.8	1.46079	0.164588
215	225	sp|P26641|EF1G_HUMAN	N/A	N/A	Elongation factor 1-gamma OS=Homo sapiens OX=9606 GN=EEF1G PE=1 SV=3	TRUE	-0.762062	0.51608	24271.5	71767.3	5582.58	18108.7	37303.7	104011	-47495.8	0.338198	-0.470829
216	276	sp|P46782|RS5_HUMAN	N/A	N/A	40S ribosomal protein S5 OS=Homo sapiens OX=9606 GN=RPS5 PE=1 SV=4	TRUE	0.686736	0.51804	4787.41	3725.83	4167.34	3167.98	2744.95	1627.24	1061.58	1.28492	0.108877
217	241	sp|P04114|APOB_HUMAN	N/A	N/A	Apolipoprotein B-100 OS=Homo sapiens OX=9606 GN=APOB PE=1 SV=2	TRUE	-0.739754	0.52236	3916.66	8886.83	1120.79	2995.09	5026.3	10966.5	-4970.17	0.440726	-0.355831
218	285	sp|O14773|TPP1_HUMAN	N/A	N/A	Tripeptidyl-peptidase 1 OS=Homo sapiens OX=9606 GN=TPP1 PE=1 SV=2	TRUE	-0.734152	0.52618	17658.7	38374.4	10874.3	14976	20339.3	46264.7	-20715.7	0.460168	-0.337083
219	129	sp|P08779|K1C16_HUMAN	N/A	N/A	Keratin, type I cytoskeletal 16 OS=Homo sapiens OX=9606 GN=KRT16 PE=1 SV=4	TRUE	0.673776	0.5311	127748	80866.7	76549.2	60042.9	147089	39281.9	46881.4	1.57974	0.198585
220	256	sp|Q99828|CIB1_HUMAN	N/A	N/A	Calcium and integrin-binding protein 1 OS=Homo sapiens OX=9606 GN=CIB1 PE=1 SV=4	TRUE	-0.699594	0.5313	8203.11	11971.4	5393.92	13311.4	5769.42	8189.4	-3768.25	0.685228	-0.164165
221	272	sp|Q70CQ4|UBP31_HUMAN	N/A	N/A	Ubiquitin carboxyl-terminal hydrolase 31 OS=Homo sapiens OX=9606 GN=USP31 PE=2 SV=2	TRUE	0.661289	0.53342	27718.2	18920.8	22451.1	19140.7	25427.1	11959	8797.4	1.46496	0.165826
222	127	sp|P23528|COF1_HUMAN	N/A	N/A	Cofilin-1 OS=Homo sapiens OX=9606 GN=CFL1 PE=1 SV=3	TRUE	-0.723952	0.53976	92565.5	193140	62576	64544.1	58536.6	236312	-100574	0.479267	-0.319422
223	62	sp|P22897|MRC1_HUMAN	N/A	N/A	Macrophage mannose receptor 1 OS=Homo sapiens OX=9606 GN=MRC1 PE=1 SV=1	TRUE	0.657937	0.54043	640624	317260	203390	201224	1.03937e+06	276568	323365	2.01924	0.305189
224	61	sp|P47710|CASA1_HUMAN	N/A	N/A	Alpha-S1-casein OS=Homo sapiens OX=9606 GN=CSN1S1 PE=1 SV=1	TRUE	-0.68038	0.54616	8.90874e+06	1.43048e+07	8.92695e+06	1.90554e+07	7.60386e+06	1.241e+07	-5.39604e+06	0.622781	-0.205665
225	45	sp|Q6UX06|OLFM4_HUMAN	N/A	N/A	Olfactomedin-4 OS=Homo sapiens OX=9606 GN=OLFM4 PE=1 SV=1	TRUE	-0.710991	0.54651	405340	917207	283365	229456	297523	1.22548e+06	-511868	0.441928	-0.354648
226	180	sp|Q9H8H3|MET7A_HUMAN	N/A	N/A	Methyltransferase-like protein 7A OS=Homo sapiens OX=9606 GN=METTL7A PE=1 SV=1	TRUE	-0.688563	0.54841	152324	231853	127486	252037	88988.9	187800	-79528.5	0.656987	-0.182443
227	13	sp|P35908|K22E_HUMAN	N/A	N/A	Keratin, type II cytoskeletal 2 epidermal OS=Homo sapiens OX=9606 GN=KRT2 PE=1 SV=2	TRUE	-0.689408	0.5531	172081	340974	131301	108730	147734	408599	-168892	0.504676	-0.296987
228	133	sp|Q8N474|SFRP1_HUMAN	N/A	N/A	Secreted frizzled-related protein 1 OS=Homo sapiens OX=9606 GN=SFRP1 PE=1 SV=1	TRUE	0.628267	0.55348	43961	32379.8	34021.5	30164.2	35393.9	16363.2	11581.2	1.35767	0.132794
229	188	sp|P01700|LV147_HUMAN	N/A	N/A	Immunoglobulin lambda variable 1-47 OS=Homo sapiens OX=9606 GN=IGLV1-47 PE=1 SV=2	TRUE	-0.652923	0.55472	13400.3	18761.4	12893.1	14953.7	9389.5	12221.4	-5361.12	0.714248	-0.146151
230	214	sp|Q86Y38|XYLT1_HUMAN	N/A	N/A	Xylosyltransferase 1 OS=Homo sapiens OX=9606 GN=XYLT1 PE=1 SV=1	TRUE	0.620478	0.5578	55120.7	47091.7	52846.6	48182.2	23985.9	12535.5	8029	1.1705	0.0683703
231	12	sp|P13645|K1C10_HUMAN	N/A	N/A	Keratin, type I cytoskeletal 10 OS=Homo sapiens OX=9606 GN=KRT10 PE=1 SV=6	TRUE	-0.612371	0.56378	297611	389576	200087	347861	294454	125060	-91965.9	0.763934	-0.116944
232	51	sp|Q6WN34|CRDL2_HUMAN	N/A	N/A	Chordin-like protein 2 OS=Homo sapiens OX=9606 GN=CHRDL2 PE=1 SV=1	TRUE	0.617117	0.56613	119584	83558.3	95282.4	83895.6	125277	28409.1	36025.5	1.43114	0.155683
233	108	sp|Q99541|PLIN2_HUMAN	N/A	N/A	Perilipin-2 OS=Homo sapiens OX=9606 GN=PLIN2 PE=1 SV=2	TRUE	0.61678	0.56806	452133	336902	347340	303642	408099	69182.3	115231	1.34203	0.127763
234	157	sp|Q16651|PRSS8_HUMAN	N/A	N/A	Prostasin OS=Homo sapiens OX=9606 GN=PRSS8 PE=1 SV=1	TRUE	-0.594538	0.57507	171838	200328	150169	230855	79737.4	55447.5	-28490.8	0.857779	-0.0666244
235	210	sp|O75874|IDHC_HUMAN	N/A	N/A	Isocitrate dehydrogenase [NADP] cytoplasmic OS=Homo sapiens OX=9606 GN=IDH1 PE=1 SV=2	TRUE	-0.614536	0.58964	83331.8	133333	88720	80815.3	61598.3	132605	-50001.6	0.624988	-0.204128
236	158	sp|P09467|F16P1_HUMAN	N/A	N/A	Fructose-1,6-bisphosphatase 1 OS=Homo sapiens OX=9606 GN=FBP1 PE=1 SV=5	TRUE	-0.581703	0.59265	32100.2	44617.5	15977.7	31458.8	27305.4	30688.4	-12517.3	0.719452	-0.142998
237	3	sp|P02788|TRFL_HUMAN	N/A	N/A	Lactotransferrin OS=Homo sapiens OX=9606 GN=LTF PE=1 SV=6	TRUE	-0.621789	0.59461	1.55718e+08	2.81795e+08	1.45462e+08	9.19169e+07	7.38662e+07	3.4651e+08	-1.26078e+08	0.552591	-0.257596
238	136	sp|P30740|ILEU_HUMAN	N/A	N/A	Leukocyte elastase inhibitor OS=Homo sapiens OX=9606 GN=SERPINB1 PE=1 SV=1	TRUE	0.548934	0.60373	45722.7	26476.8	14557.4	11109.1	68654.3	29320.3	19245.9	1.7269	0.237267
239	229	sp|P22392|NDKB_HUMAN	N/A	N/A	Nucleoside diphosphate kinase B OS=Homo sapiens OX=9606 GN=NME2 PE=1 SV=1	TRUE	0.554521	0.60426	13241.3	9744.28	7855.36	5355.52	9204.37	8275.3	3497.04	1.35888	0.133182
240	83	sp|Q9H173|SIL1_HUMAN	N/A	N/A	Nucleotide exchange factor SIL1 OS=Homo sapiens OX=9606 GN=SIL1 PE=1 SV=1	TRUE	-0.545813	0.60954	146646	187330	118981	203765	109586	97272	-40683.3	0.782825	-0.106335
241	280	sp|P07360|CO8G_HUMAN	N/A	N/A	Complement component C8 gamma chain OS=Homo sapiens OX=9606 GN=C8G PE=1 SV=3	TRUE	-0.548486	0.61669	160724	282752	23124.3	109817	255811	330500	-122028	0.568428	-0.245324
242	233	sp|P13497|BMP1_HUMAN	N/A	N/A	Bone morphogenetic protein 1 OS=Homo sapiens OX=9606 GN=BMP1 PE=1 SV=2	TRUE	-0.525459	0.623	33001.7	42248.1	23649.4	45190.8	25532.1	23190.8	-9246.42	0.78114	-0.107271
243	206	sp|A0A075B6I0|LV861_HUMAN	N/A	N/A	Immunoglobulin lambda variable 8-61 OS=Homo sapiens OX=9606 GN=IGLV8-61 PE=3 SV=7	TRUE	-0.553874	0.62699	45556.5	75605.5	30278	30505.7	36261.6	89671.6	-30048.9	0.602556	-0.220002
244	226	sp|P08758|ANXA5_HUMAN	N/A	N/A	Annexin A5 OS=Homo sapiens OX=9606 GN=ANXA5 PE=1 SV=2	TRUE	-0.525636	0.6334	20095.2	28243.9	12685.4	21993.2	16473.9	23625.2	-8148.68	0.711489	-0.147832
245	76	sp|P00558|PGK1_HUMAN	N/A	N/A	Phosphoglycerate kinase 1 OS=Homo sapiens OX=9606 GN=PGK1 PE=1 SV=3	TRUE	-0.50212	0.63348	49411.2	58475.1	46891.1	68726.9	32715.1	18313.5	-9063.92	0.844995	-0.0731458
246	112	sp|P0DOX8|IGL1_HUMAN	N/A	N/A	Immunoglobulin lambda-1 light chain OS=Homo sapiens OX=9606 PE=1 SV=1	TRUE	-0.498415	0.63598	9204.89	11645.7	3967.48	10744	8765.19	5083.9	-2440.76	0.790414	-0.102145
247	268	sp|P01602|KV105_HUMAN	N/A	N/A	Immunoglobulin kappa variable 1-5 OS=Homo sapiens OX=9606 GN=IGKV1-5 PE=1 SV=2	TRUE	0.499332	0.63995	15123.7	10286.9	5854.62	11811.5	20689.8	4965.21	4836.86	1.4702	0.167376
248	1	sp|P24821|TENA_HUMAN	N/A	N/A	Tenascin OS=Homo sapiens OX=9606 GN=TNC PE=1 SV=3	TRUE	-0.504042	0.64149	9.39018e+07	1.29043e+08	7.61836e+07	1.46741e+08	8.79653e+07	9.96983e+07	-3.51416e+07	0.727676	-0.138062
249	182	sp|P40121|CAPG_HUMAN	N/A	N/A	Macrophage-capping protein OS=Homo sapiens OX=9606 GN=CAPG PE=1 SV=2	TRUE	-0.498922	0.64687	125219	192281	18100.6	164867	158996	197570	-67062.3	0.651227	-0.186267
250	109	sp|Q9GZM7|TINAL_HUMAN	N/A	N/A	Tubulointerstitial nephritis antigen-like OS=Homo sapiens OX=9606 GN=TINAGL1 PE=1 SV=1	TRUE	-0.483767	0.64868	112033	135248	72675.4	146587	99920.2	30294.4	-23214.4	0.828356	-0.0817828
251	148	sp|O43692|PI15_HUMAN	N/A	N/A	Peptidase inhibitor 15 OS=Homo sapiens OX=9606 GN=PI15 PE=1 SV=1	TRUE	0.439922	0.68653	38303	30947	36153.4	16984.2	18827.9	25021.9	7356	1.2377	0.0926142
252	89	sp|P68871|HBB_HUMAN	N/A	N/A	Hemoglobin subunit beta OS=Homo sapiens OX=9606 GN=HBB PE=1 SV=2	TRUE	-0.414635	0.69421	139418	160367	101412	150409	81312	60749.5	-20948.3	0.869373	-0.060794
253	177	sp|Q12805|FBLN3_HUMAN	N/A	N/A	EGF-containing fibulin-like extracellular matrix protein 1 OS=Homo sapiens OX=9606 GN=EFEMP1 PE=1 SV=2	TRUE	-0.431756	0.69684	123850	160789	92426.7	218787	77754.4	135392	-36938.6	0.770266	-0.113359
254	40	sp|P15291|B4GT1_HUMAN	N/A	N/A	Beta-1,4-galactosyltransferase 1 OS=Homo sapiens OX=9606 GN=B4GALT1 PE=1 SV=5	TRUE	0.421125	0.70006	6.15731e+06	4.5991e+06	5.35703e+06	1.48817e+06	3.9805e+06	5.61833e+06	1.55821e+06	1.33881	0.126718
255	208	sp|A0A0C4DH31|HV118_HUMAN	N/A	N/A	Immunoglobulin heavy variable 1-18 OS=Homo sapiens OX=9606 GN=IGHV1-18 PE=3 SV=1	TRUE	0.399813	0.70499	6233.19	5090.72	4158.09	4451.63	5863.85	1966.08	1142.47	1.22442	0.0879315
256	46	sp|Q14515|SPRL1_HUMAN	N/A	N/A	SPARC-like protein 1 OS=Homo sapiens OX=9606 GN=SPARCL1 PE=1 SV=2	TRUE	0.41355	0.71012	642270	495610	624798	202853	297368	569426	146660	1.29592	0.112578
257	194	sp|P0DP03|HVC05_HUMAN	N/A	N/A	Immunoglobulin heavy variable 3-30-5 OS=Homo sapiens OX=9606 GN=IGHV3-30-5 PE=3 SV=1	TRUE	-0.37711	0.72045	23352.2	27287	19540.7	32300	16665.3	12647.8	-3934.78	0.8558	-0.0676275
258	244	sp|P11021|BIP_HUMAN	N/A	N/A	Endoplasmic reticulum chaperone BiP OS=Homo sapiens OX=9606 GN=HSPA5 PE=1 SV=2	TRUE	-0.362075	0.73119	352902	438478	160071	521020	373999	289235	-85575.9	0.804834	-0.0942936
259	279	sp|P13473|LAMP2_HUMAN	N/A	N/A	Lysosome-associated membrane glycoprotein 2 OS=Homo sapiens OX=9606 GN=LAMP2 PE=1 SV=2	TRUE	-0.373773	0.73572	44643.5	58283.6	34677.9	43339.1	31617	58270.5	-13640.1	0.76597	-0.115788
260	255	sp|P01742|HV169_HUMAN	N/A	N/A	Immunoglobulin heavy variable 1-69 OS=Homo sapiens OX=9606 GN=IGHV1-69 PE=1 SV=2	TRUE	-0.348139	0.73984	23458.6	28620.2	10958.2	32800.1	28358.8	13300.9	-5161.57	0.819653	-0.0863701
261	287	sp|P05543|THBG_HUMAN	N/A	N/A	Thyroxine-binding globulin OS=Homo sapiens OX=9606 GN=SERPINA7 PE=1 SV=2	TRUE	-0.351718	0.74565	6426.65	7744.92	8521.92	9813.34	4244.92	5597.6	-1318.28	0.829789	-0.0810326
262	104	sp|P07195|LDHB_HUMAN	N/A	N/A	L-lactate dehydrogenase B chain OS=Homo sapiens OX=9606 GN=LDHB PE=1 SV=2	TRUE	0.336541	0.75044	28311.2	24721.2	22476.6	26407	22530.2	6066.66	3589.97	1.14522	0.0588881
263	94	sp|P02765|FETUA_HUMAN	N/A	N/A	Alpha-2-HS-glycoprotein OS=Homo sapiens OX=9606 GN=AHSG PE=1 SV=2	TRUE	-0.306771	0.77693	84384.4	100185	53996.9	58415.2	57896.8	77118.4	-15800.4	0.842287	-0.0745397
264	195	sp|Q99519|NEUR1_HUMAN	N/A	N/A	Sialidase-1 OS=Homo sapiens OX=9606 GN=NEU1 PE=1 SV=1	TRUE	0.295765	0.7777	20104.8	18549	23810.2	15885	8965.31	5897.73	1555.79	1.08387	0.0349789
265	121	sp|P13639|EF2_HUMAN	N/A	N/A	Elongation factor 2 OS=Homo sapiens OX=9606 GN=EEF2 PE=1 SV=4	TRUE	0.295385	0.7805	65564.4	55193.2	37871.6	58403.2	75461.3	16782.4	10371.2	1.18791	0.0747825
266	113	sp|O75888|TNF13_HUMAN	N/A	N/A	Tumor necrosis factor ligand superfamily member 13 OS=Homo sapiens OX=9606 GN=TNFSF13 PE=1 SV=1	TRUE	0.28013	0.7896	32273.7	27355.4	19241.6	22416	28459.8	20947.7	4918.34	1.17979	0.0718063
267	4	sp|P0C0L5|CO4B_HUMAN	N/A	N/A	Complement C4-B OS=Homo sapiens OX=9606 GN=C4B PE=1 SV=2	TRUE	0.268141	0.79798	186020	166160	146863	205492	124404	84682.8	19860	1.11952	0.0490331
268	259	sp|P67936|TPM4_HUMAN	N/A	N/A	Tropomyosin alpha-4 chain OS=Homo sapiens OX=9606 GN=TPM4 PE=1 SV=3	TRUE	-0.266009	0.79995	5886.96	6417.25	4225.58	6228.4	4016.7	1497.27	-530.29	0.917365	-0.0374579
269	72	sp|P10451|OSTP_HUMAN	N/A	N/A	Osteopontin OS=Homo sapiens OX=9606 GN=SPP1 PE=1 SV=1	TRUE	0.262228	0.80397	373447	311875	150075	200884	346039	305870	61572.7	1.19743	0.0782493
270	250	sp|P07858|CATB_HUMAN	N/A	N/A	Cathepsin B OS=Homo sapiens OX=9606 GN=CTSB PE=1 SV=3	TRUE	0.247044	0.81343	175674	163922	161186	148691	80460.1	53889	11751.5	1.07169	0.030069
271	245	sp|P60174|TPIS_HUMAN	N/A	N/A	Triosephosphate isomerase OS=Homo sapiens OX=9606 GN=TPI1 PE=1 SV=4	TRUE	-0.25899	0.81524	8189.26	9495.05	9137.34	5400.01	3819.48	8216.3	-1305.79	0.862477	-0.0642525
272	205	sp|Q9NP72|RAB18_HUMAN	N/A	N/A	Ras-related protein Rab-18 OS=Homo sapiens OX=9606 GN=RAB18 PE=1 SV=1	TRUE	0.23983	0.81935	12362	11593.6	12381.8	13676.1	5092.29	3903.45	768.401	1.06628	0.0278706
273	41	sp|Q9NZ08|ERAP1_HUMAN	N/A	N/A	Endoplasmic reticulum aminopeptidase 1 OS=Homo sapiens OX=9606 GN=ERAP1 PE=1 SV=3	TRUE	-0.235428	0.82185	353702	392414	198294	343087	314456	147592	-38711.7	0.90135	-0.0451066
274	110	sp|Q13228|SBP1_HUMAN	N/A	N/A	Methanethiol oxidase OS=Homo sapiens OX=9606 GN=SELENBP1 PE=1 SV=2	TRUE	0.234282	0.82256	398892	372178	351295	430834	207885	114352	26714.3	1.07178	0.030105
275	172	sp|P60033|CD81_HUMAN	N/A	N/A	CD81 antigen OS=Homo sapiens OX=9606 GN=CD81 PE=1 SV=1	TRUE	0.230007	0.83311	532144	498908	476854	452436	139879	225610	33235.7	1.06662	0.0280084
276	289	sp|Q86SQ4|AGRG6_HUMAN	N/A	N/A	Adhesion G-protein coupled receptor G6 OS=Homo sapiens OX=9606 GN=ADGRG6 PE=1 SV=3	TRUE	0.215875	0.83727	59029.9	52804	31463.2	48087.6	59433.8	19388.4	6225.96	1.11791	0.0484057
277	218	sp|Q02809|PLOD1_HUMAN	N/A	N/A	Procollagen-lysine,2-oxoglutarate 5-dioxygenase 1 OS=Homo sapiens OX=9606 GN=PLOD1 PE=1 SV=2	TRUE	0.2157	0.84001	76121.7	63253.5	45940.9	17698.7	75652.2	85107.6	12868.3	1.20344	0.0804242
278	301	sp|P00747|PLMN_HUMAN	N/A	N/A	Plasminogen OS=Homo sapiens OX=9606 GN=PLG PE=1 SV=2	TRUE	-0.201009	0.84734	19891.9	22591.9	4287.56	21055.9	24820.7	13101.3	-2700.02	0.880487	-0.0552769
279	169	sp|P14550|AK1A1_HUMAN	N/A	N/A	Aldo-keto reductase family 1 member A1 OS=Homo sapiens OX=9606 GN=AKR1A1 PE=1 SV=3	TRUE	0.196337	0.85153	79571.5	74107.3	53202.5	78973.5	56501.4	20204.1	5464.19	1.07373	0.0308965
280	138	sp|Q04695|K1C17_HUMAN	N/A	N/A	Keratin, type I cytoskeletal 17 OS=Homo sapiens OX=9606 GN=KRT17 PE=1 SV=2	TRUE	0.19229	0.85533	19810.5	17700.2	16183.6	11782.9	16194.1	14282.1	2110.32	1.11923	0.0489176
281	19	sp|P01871|IGHM_HUMAN	N/A	N/A	Immunoglobulin heavy constant mu OS=Homo sapiens OX=9606 GN=IGHM PE=1 SV=4	TRUE	0.19051	0.85732	2.36185e+07	2.14672e+07	8.42055e+06	2.30363e+07	2.45695e+07	4.50873e+06	2.15123e+06	1.10021	0.0414756
282	167	sp|P80303|NUCB2_HUMAN	N/A	N/A	Nucleobindin-2 OS=Homo sapiens OX=9606 GN=NUCB2 PE=1 SV=3	TRUE	0.182455	0.86125	8338.73	7647.66	4233.42	8852.73	7041.4	3645.5	691.074	1.09036	0.0375716
283	209	sp|P01624|KV315_HUMAN	N/A	N/A	Immunoglobulin kappa variable 3-15 OS=Homo sapiens OX=9606 GN=IGKV3-15 PE=1 SV=2	TRUE	-0.175862	0.87065	94907.1	114123	47757.2	29762.4	119722	164980	-19216.1	0.83162	-0.0800751
284	264	sp|P04211|LV743_HUMAN	N/A	N/A	Immunoglobulin lambda variable 7-43 OS=Homo sapiens OX=9606 GN=IGLV7-43 PE=3 SV=2	TRUE	0.17449	0.87221	42890.3	40541.1	38509	45932.9	13890.2	20687.7	2349.12	1.05794	0.0244627
285	262	sp|Q9Y653|AGRG1_HUMAN	N/A	N/A	Adhesion G-protein coupled receptor G1 OS=Homo sapiens OX=9606 GN=ADGRG1 PE=1 SV=2	TRUE	-0.154936	0.88195	10253.1	11285.5	6068.5	10984	12208.2	6617.29	-1032.44	0.908517	-0.0416672
286	221	sp|P0DP09|KV113_HUMAN	N/A	N/A	Immunoglobulin kappa variable 1-13 OS=Homo sapiens OX=9606 GN=IGKV1-13 PE=3 SV=1	TRUE	0.144751	0.89049	30398.9	27489.3	10267.4	27702.1	41889.4	12619.9	2909.57	1.10584	0.0436939
287	204	sp|Q4VNC1|AT134_HUMAN	N/A	N/A	Probable cation-transporting ATPase 13A4 OS=Homo sapiens OX=9606 GN=ATP13A4 PE=2 SV=3	TRUE	0.142351	0.89148	5315.42	5093.42	5080.73	4911.88	2788.63	1622	222.006	1.04359	0.0185286
288	266	sp|Q01518|CAP1_HUMAN	N/A	N/A	Adenylyl cyclase-associated protein 1 OS=Homo sapiens OX=9606 GN=CAP1 PE=1 SV=5	TRUE	0.137988	0.89503	25592.3	24086.9	18409.7	27612.7	21585	8803.62	1505.39	1.0625	0.0263281
289	216	sp|P05164|PERM_HUMAN	N/A	N/A	Myeloperoxidase OS=Homo sapiens OX=9606 GN=MPO PE=1 SV=1	TRUE	-0.139558	0.89531	62038.4	68747.3	33110.5	33279.5	65365.3	66102	-6708.95	0.902411	-0.0445954
290	31	sp|P06733|ENOA_HUMAN	N/A	N/A	Alpha-enolase OS=Homo sapiens OX=9606 GN=ENO1 PE=1 SV=2	TRUE	0.128535	0.90627	247215	232587	209103	141591	104898	179597	14628.3	1.06289	0.02649
291	196	sp|O43278|SPIT1_HUMAN	N/A	N/A	Kunitz-type protease inhibitor 1 OS=Homo sapiens OX=9606 GN=SPINT1 PE=1 SV=2	TRUE	0.112562	0.91406	103644	100740	83062.2	107654	46068.9	26891.3	2903.82	1.02882	0.0123415
292	11	sp|P10909|CLUS_HUMAN	N/A	N/A	Clusterin OS=Homo sapiens OX=9606 GN=CLU PE=1 SV=1	TRUE	-0.115482	0.91773	1.18077e+08	1.24724e+08	1.14673e+08	1.58663e+08	2.82944e+07	9.7257e+07	-6.64707e+06	0.946706	-0.023785
293	269	sp|P61981|1433G_HUMAN	N/A	N/A	14-3-3 protein gamma OS=Homo sapiens OX=9606 GN=YWHAG PE=1 SV=2	TRUE	-0.100772	0.92484	41454.3	44280.7	23546.7	28029.5	34710.1	40461.5	-2826.41	0.936171	-0.0286449
294	290	sp|Q93077|H2A1C_HUMAN	N/A	N/A	Histone H2A type 1-C OS=Homo sapiens OX=9606 GN=H2AC6 PE=1 SV=3	TRUE	-0.104246	0.92542	22998.7	24814.2	18775.7	14598.4	9985.25	29156.1	-1815.5	0.926836	-0.0329971
295	171	sp|Q15782|CH3L2_HUMAN	N/A	N/A	Chitinase-3-like protein 2 OS=Homo sapiens OX=9606 GN=CHI3L2 PE=1 SV=1	TRUE	0.0961943	0.93028	3.24779e+06	2.95933e+06	2.36003e+06	290185	2.4042e+06	4.84859e+06	288460	1.09747	0.0403945
296	154	sp|Q9Y5Y6|ST14_HUMAN	N/A	N/A	Suppressor of tumorigenicity 14 protein OS=Homo sapiens OX=9606 GN=ST14 PE=1 SV=2	TRUE	-0.0847749	0.93773	89423.4	92961.3	85492.2	65573.9	41748.8	64645.3	-3537.86	0.961943	-0.0168508
297	282	sp|A0A075B6I4|LVX54_HUMAN	N/A	N/A	Immunoglobulin lambda variable 10-54 OS=Homo sapiens OX=9606 GN=IGLV10-54 PE=3 SV=1	TRUE	0.0753529	0.94483	45032.6	42868.8	45264.8	20397.2	27213.4	45049.3	2163.81	1.05048	0.0213858
298	153	sp|P98164|LRP2_HUMAN	N/A	N/A	Low-density lipoprotein receptor-related protein 2 OS=Homo sapiens OX=9606 GN=LRP2 PE=1 SV=3	TRUE	-0.0681872	0.95126	73009.1	76528.5	69054.1	33537.8	26864.3	86942	-3519.39	0.954012	-0.0204462
299	48	sp|P0DOY3|IGLC3_HUMAN	N/A	N/A	Immunoglobulin lambda constant 3 OS=Homo sapiens OX=9606 GN=IGLC3 PE=1 SV=1	TRUE	-0.0463556	0.96516	146341	151442	36799.4	166332	243456	27730.9	-5101.33	0.966315	-0.0148813
300	191	sp|Q92820|GGH_HUMAN	N/A	N/A	Gamma-glutamyl hydrolase OS=Homo sapiens OX=9606 GN=GGH PE=1 SV=2	TRUE	-0.0172101	0.98724	17029.6	17180.3	20866.7	20638.4	9819.46	13111.2	-150.611	0.991234	-0.00382403
301	146	sp|P69905|HBA_HUMAN	N/A	N/A	Hemoglobin subunit alpha OS=Homo sapiens OX=9606 GN=HBA1 PE=1 SV=2	TRUE	0.0134774	0.98972	79834.8	79210.3	55780	106575	75050.3	55328.1	624.47	1.00788	0.00341042
